# Supplementary material for: ﻿New species and new records of the genus Filatima Busck, 1939 (Lepidoptera, Gelechiidae) from Central Asia
Source: Zookeys. 2022 May 3;1099:87–110. doi: 10.3897/zookeys.1099.82530 (PMC9848853; doi:10.3897/zookeys.1099.82530)
Supplement: XML Treatment for Filatima armata [file zookeys.1099.82530-treatment1.xml]

<!DOCTYPE tp:taxon-treatment
  PUBLIC "-//TaxonX//DTD Taxonomic Treatment Publishing DTD v0 20100105//EN" "tax-treatment-NSO.dtd">
<tp:taxon-treatment xmlns:tp="http://www.plazi.org/taxpub"><tp:treatment-meta><kwd-group><label>Taxon classification</label><kwd>
                <named-content content-type="kingdom">Animalia</named-content>
              </kwd><kwd>
                <named-content content-type="order">Lepidoptera</named-content>
              </kwd><kwd>
                <named-content content-type="family">Gelechiidae</named-content>
              </kwd></kwd-group><mixed-citation publication-type="journal"><person-group><name><surname>Bidzilya</surname><given-names>Oleksiy</given-names></name><name><surname>Huemer</surname><given-names>Peter</given-names></name></person-group><article-title>﻿New species and new records of the genus <italic><tp:taxon-name><tp:taxon-name-part taxon-name-part-type="genus" reg="Filatima">Filatima</tp:taxon-name-part></tp:taxon-name></italic> Busck, 1939 (<tp:taxon-name><tp:taxon-name-part taxon-name-part-type="order">Lepidoptera</tp:taxon-name-part></tp:taxon-name>, <tp:taxon-name><tp:taxon-name-part taxon-name-part-type="family">Gelechiidae</tp:taxon-name-part></tp:taxon-name>) from Central Asia</article-title><source>Zookeys</source><day>03</day><month>05</month><year>2022</year><volume>1099</volume><fpage>87</fpage><lpage>110</lpage><pub-id pub-id-type="doi">10.3897/zookeys.1099.82530</pub-id></mixed-citation></tp:treatment-meta><tp:nomenclature><label>﻿</label><tp:taxon-name>
              <object-id xmlns:xlink="http://www.w3.org/1999/xlink" content-type="arpha" xlink:type="simple">CB27BDB3-780A-5782-8A4F-1366F1ACF154</object-id>
              <tp:taxon-name-part taxon-name-part-type="genus" reg="Filatima">Filatima</tp:taxon-name-part>
              <tp:taxon-name-part taxon-name-part-type="species" reg="armata">armata</tp:taxon-name-part>
              <object-id xmlns:xlink="http://www.w3.org/1999/xlink" content-type="zoobank" xlink:type="simple">http://zoobank.org/C0D30913-82AA-471D-ABAE-8C83CAF79538</object-id>
            </tp:taxon-name><tp:taxon-status xmlns:xlink="http://www.w3.org/1999/xlink" xlink:type="simple">sp. nov.</tp:taxon-status><xref ref-type="fig" rid="F1">Figs 1</xref><xref ref-type="fig" rid="F1">, 5</xref><xref ref-type="fig" rid="F2">, 9–18</xref><xref ref-type="fig" rid="F3">, 19–21</xref></tp:nomenclature><tp:treatment-sec sec-type="material" id="SECID0EYMAC"><title>Material examined.</title><p><bold><italic>Holotype</italic></bold> [Iran] • ♂; Khusestan, Yassudi, Sisakht; 2250 m; 13–14 Jun 1972; [genitalia slide number] 73/17, O. Bidzilya; G. Ebert and H. Falkner leg; <named-content xmlns:xlink="http://www.w3.org/1999/xlink" content-type="dwc:institutional_code" xlink:title="Staatliches Museum für Naturkunde Karlsruhe, Germany" xlink:href="http://grbio.org/institution/staatliches-museum-fuer-naturkunde-karlsruhe-state-museum-natural-history" xlink:type="simple">SMNK</named-content>. <bold><italic>Paratypes</italic></bold> [Iran] • 1 ♂, 2 ♀♀; same collection data as for holotype; [genitalia slide number] 74/17♀, O. Bidzilya • 1 ♂; Khusestan, Yassudi, Sisakht; 2250 m; 15–18 Jun 1975; G. Ebert and H. Falkner leg. • 1 ♀; Khusestan, 15 km SE Yassudi; 2050 m; 15 Jun 1972; [genitalia slide number] 6/18, O. Bidzilya; G. Ebert and H. Falkner leg. • 5 ♀♀; Khusestan, 30 km S Yassudi, Kuschk; 2220 m; 12 Jun 1972 [genitalia slide number] 73/17, O. Bidzilya; G. Ebert and H. Falkner leg. • 1 ♂; Fars, 50 km NW Ardekan, Tange Surkh; 2250 m; 16 Jun 1972 [genitalia slide number] 5/18, O. Bidzilya; G. Ebert and H. Falkner leg. • 4 ♀♀; Fars, 50 km NW Ardekan, Tange Surkh; 2250 m; 12–15 Jun 1975; [genitalia slide number] 46/22, O. Bidzilya; G. Ebert and H. Falkner leg. • 1 ♀; Fars, Daschte Ardian, Kotal-Pirehsan; 2000 m; 18 Jun 1972 [genitalia slide number] 77/17, O. Bidzilya; G. Ebert and H. Falkner leg. • 1 ♂, 1 ♀; Strasse Shiraz-Kazeru, Imam Sade; 1200 m; 3 Jun 1969; H. Amsel leg. • 2 ♂♂; Sineh Safid, Fars, FF. 57; c. 6500 ft; 19 May 1950 [genitalia slide number] 78/17; 24/18, O. Bidzilya; E. P. Wiltshire leg. • 1 ♀; Baloutchistan, Kouh i Taftan (Khach); 2500 m; 28 Jun1938; F. Brandt leg. • 1 ♂; Elburs Gebirge, Keredj; [day? month?]1936; F. Brandt leg. • 1 ♂; Fars, Strasse Chiraz-Kazeroun, Fort Sine-sefid; 2200 m; 28 Jun 1938; F. Brandt leg. • 1 ♂; Fars, Strasse Ardekan-Talochosroe, Comé; 2600 m; 29 Jul 1937; F. Brandt leg.; all <named-content xmlns:xlink="http://www.w3.org/1999/xlink" content-type="dwc:institutional_code" xlink:title="Staatliches Museum für Naturkunde Karlsruhe, Germany" xlink:href="http://grbio.org/institution/staatliches-museum-fuer-naturkunde-karlsruhe-state-museum-natural-history" xlink:type="simple">SMNK</named-content> • 3 ♂; Berge O Kasri Schirin; 24 May 1963; [genitalia slide number] MV 15.338♂, P. Huemer; F. Kasy and E. Vartian leg. • 1 ♂, 1 ♀; 65 km W Shiraz; 16 Apr 1970; [♂ genitalia in glycerin]; Exp. Mus. Vind.; all <abbrev xmlns:xlink="http://www.w3.org/1999/xlink" content-type="institution" xlink:title="Naturhistorisches Museum, Vienna, Austria" id="ABBRID0EQNAC" xlink:type="simple">NHMV</abbrev> • 1 ♂; Khorasan, Qucahn; 19 May 2010; G. Petrányi and P. Hentschel leg. • 1 ♂; Kars, Ardekan, Sepidan; 8–11 May 2010; G. Petrányi and P. Hentschel leg. • 1 ♂; Hamedan, Nehavand, 13 May 2010; G. Petrányi and P. Hentschel leg.; all <named-content xmlns:xlink="http://www.w3.org/1999/xlink" content-type="dwc:institutional_code" xlink:title="Zoological Museum, Natural History Museum of Denmark, Copenhagen, Denmark" xlink:href="http://grbio.org/institution/zoological-museum-university-copenhagen" xlink:type="simple">ZMUC</named-content>.</p><fig id="F1" position="float" orientation="portrait"><object-id xmlns:xlink="http://www.w3.org/1999/xlink" content-type="doi" xlink:type="simple">10.3897/zookeys.1099.82530.figures1-8</object-id><object-id xmlns:xlink="http://www.w3.org/1999/xlink" content-type="arpha" xlink:type="simple">05467E29-F384-5A89-A0BC-4C677465850F</object-id><label>Figures 1–8.</label><caption><p><italic><tp:taxon-name><tp:taxon-name-part taxon-name-part-type="genus" reg="Filatima">Filatima</tp:taxon-name-part></tp:taxon-name></italic> spp., details of external morphology <bold>1–4</bold> head, lateral view <bold>1</bold><italic><tp:taxon-name><tp:taxon-name-part taxon-name-part-type="genus" reg="Filatima">F.</tp:taxon-name-part><tp:taxon-name-part taxon-name-part-type="species" reg="armata">armata</tp:taxon-name-part></tp:taxon-name></italic> sp. nov., <abbrev xmlns:xlink="http://www.w3.org/1999/xlink" xlink:title="paratype" id="ABBRID0EYOAC" xlink:type="simple">PT</abbrev>, 50 km NW Ardekan, Tange Surkh <bold>2</bold><italic><tp:taxon-name><tp:taxon-name-part taxon-name-part-type="genus" reg="Filatima">F.</tp:taxon-name-part><tp:taxon-name-part taxon-name-part-type="species" reg="subarmata">subarmata</tp:taxon-name-part></tp:taxon-name></italic> sp. nov., <abbrev xmlns:xlink="http://www.w3.org/1999/xlink" xlink:title="paratype" id="ABBRID0EJPAC" xlink:type="simple">PT</abbrev>, Quetta <bold>3</bold><italic><tp:taxon-name><tp:taxon-name-part taxon-name-part-type="genus" reg="Filatima">F.</tp:taxon-name-part><tp:taxon-name-part taxon-name-part-type="species" reg="afghana">afghana</tp:taxon-name-part></tp:taxon-name></italic> sp. nov., <abbrev xmlns:xlink="http://www.w3.org/1999/xlink" xlink:title="paratype" id="ABBRID0E1PAC" xlink:type="simple">PT</abbrev>, Kabul <bold>4</bold><italic><tp:taxon-name><tp:taxon-name-part taxon-name-part-type="genus" reg="Filatima">F.</tp:taxon-name-part><tp:taxon-name-part taxon-name-part-type="species" reg="karii">karii</tp:taxon-name-part></tp:taxon-name></italic> sp. nov., <abbrev xmlns:xlink="http://www.w3.org/1999/xlink" xlink:title="holotype" id="ABBRID0EMAAE" xlink:type="simple">HT</abbrev><bold>5–8</bold> male hindwing, underside (arrow indicates row of caudally directed scales on R5) <bold>5</bold><italic><tp:taxon-name><tp:taxon-name-part taxon-name-part-type="genus" reg="Filatima">F.</tp:taxon-name-part><tp:taxon-name-part taxon-name-part-type="species" reg="armata">armata</tp:taxon-name-part></tp:taxon-name></italic> sp. nov., <abbrev xmlns:xlink="http://www.w3.org/1999/xlink" xlink:title="holotype" id="ABBRID0E6AAE" xlink:type="simple">HT</abbrev><bold>6, 7</bold><italic><tp:taxon-name><tp:taxon-name-part taxon-name-part-type="genus" reg="Filatima">F.</tp:taxon-name-part><tp:taxon-name-part taxon-name-part-type="species" reg="subarmata">subarmata</tp:taxon-name-part></tp:taxon-name></italic> sp. nov., <abbrev xmlns:xlink="http://www.w3.org/1999/xlink" xlink:title="paratype" id="ABBRID0EQBAE" xlink:type="simple">PT</abbrev>, 70 km S. v. Teheran <bold>6</bold> in transmitted light <bold>7</bold> in reflected light <bold>8</bold><italic><tp:taxon-name><tp:taxon-name-part taxon-name-part-type="genus" reg="Filatima">F.</tp:taxon-name-part><tp:taxon-name-part taxon-name-part-type="species" reg="afghana">afghana</tp:taxon-name-part></tp:taxon-name></italic> sp. nov., <abbrev xmlns:xlink="http://www.w3.org/1999/xlink" xlink:title="paratype" id="ABBRID0EFCAE" xlink:type="simple">PT</abbrev>, Sarobi.</p></caption><graphic xmlns:xlink="http://www.w3.org/1999/xlink" xlink:href="zookeys-1099-087_article-82530__-g001.jpg" position="float" orientation="portrait" xlink:type="simple" id="oo_679869.jpg"><uri content-type="original_file" xlink:type="simple">https://binary.pensoft.net/fig/679869</uri></graphic></fig></tp:treatment-sec><tp:treatment-sec sec-type="diagnosis" id="SECID0EOCAE"><title>Diagnosis.</title><p>The new species has the elongate uniformly brown forewings usually with markings (Figs <xref ref-type="fig" rid="F2">9–12</xref>) which are typical for <italic><tp:taxon-name><tp:taxon-name-part taxon-name-part-type="genus" reg="Filatima">Filatima</tp:taxon-name-part></tp:taxon-name></italic>, <italic><tp:taxon-name><tp:taxon-name-part taxon-name-part-type="genus" reg="Chionodes">Chionodes</tp:taxon-name-part></tp:taxon-name></italic> and other nearby taxa in <tp:taxon-name><tp:taxon-name-part taxon-name-part-type="subfamily">Gelechiinae</tp:taxon-name-part></tp:taxon-name>. It is similar externally to <italic><tp:taxon-name><tp:taxon-name-part taxon-name-part-type="genus" reg="Filatima">F.</tp:taxon-name-part><tp:taxon-name-part taxon-name-part-type="species" reg="textorella">textorella</tp:taxon-name-part></tp:taxon-name></italic> (Chrétien, 1908) and <italic><tp:taxon-name><tp:taxon-name-part taxon-name-part-type="genus" reg="Filatima">F.</tp:taxon-name-part><tp:taxon-name-part taxon-name-part-type="species" reg="transsilvanella">transsilvanella</tp:taxon-name-part></tp:taxon-name></italic> Kovács &amp; Kovács, 2001, but the first species does not have a row of caudally directed scales to 1/2 of R5 on the underside of the male hindwing, which is present in the male of <italic><tp:taxon-name><tp:taxon-name-part taxon-name-part-type="genus" reg="Filatima">F.</tp:taxon-name-part><tp:taxon-name-part taxon-name-part-type="species" reg="transsilvanella">transsilvanella</tp:taxon-name-part></tp:taxon-name></italic> and <italic><tp:taxon-name><tp:taxon-name-part taxon-name-part-type="genus" reg="Filatima">F.</tp:taxon-name-part><tp:taxon-name-part taxon-name-part-type="species" reg="armata">armata</tp:taxon-name-part></tp:taxon-name></italic> sp. nov. (Fig. <xref ref-type="fig" rid="F1">5</xref>). There are no reliable external differences for <italic><tp:taxon-name><tp:taxon-name-part taxon-name-part-type="genus" reg="Filatima">F.</tp:taxon-name-part><tp:taxon-name-part taxon-name-part-type="species" reg="subarmata">subarmata</tp:taxon-name-part></tp:taxon-name></italic> sp. nov. The male genitalia (Fig. <xref ref-type="fig" rid="F2">13</xref>) are distinctive in having weakly asymmetrical sacculi with a small tooth at the base of the left one; despite some variation, the phallus (Figs <xref ref-type="fig" rid="F2">14–17</xref>) is also very peculiar having a strongly sclerotised longitudinal ribbon with three large and several small lateral thorns and a sclerotised plate in the vesica. <italic><tp:taxon-name><tp:taxon-name-part taxon-name-part-type="genus" reg="Filatima">Filatima</tp:taxon-name-part><tp:taxon-name-part taxon-name-part-type="species" reg="transsilvanella">transsilvanella</tp:taxon-name-part></tp:taxon-name></italic> differs in the longer uncus, the absence of a tooth on the right sacculus and the phallus having smaller thorns and without a sclerotised plate in the vesica. The female genitalia (Figs <xref ref-type="fig" rid="F3">19–21</xref>) are identifiable from the ribbon of long, needle-shaped spines in the bulla seminalis in combination with broadly rounded lateral sclerites, and a short sub-rectangular medial sclerite with an emarginated posterior margin. Among Palaearctic <italic><tp:taxon-name><tp:taxon-name-part taxon-name-part-type="genus" reg="Filatima">Filatima</tp:taxon-name-part></tp:taxon-name></italic> species the bulla seminalis is known in <italic><tp:taxon-name><tp:taxon-name-part taxon-name-part-type="genus" reg="Filatima">F.</tp:taxon-name-part><tp:taxon-name-part taxon-name-part-type="species" reg="transsilvanella">transsilvanella</tp:taxon-name-part></tp:taxon-name></italic>, <italic><tp:taxon-name><tp:taxon-name-part taxon-name-part-type="genus" reg="Filatima">F.</tp:taxon-name-part><tp:taxon-name-part taxon-name-part-type="species" reg="pallipalpella">pallipalpella</tp:taxon-name-part></tp:taxon-name></italic> (Snellen, 1884), and <italic><tp:taxon-name><tp:taxon-name-part taxon-name-part-type="genus" reg="Filatima">F.</tp:taxon-name-part><tp:taxon-name-part taxon-name-part-type="species" reg="afghana">afghana</tp:taxon-name-part></tp:taxon-name></italic> sp. nov. The first species has a rounded and short bulla seminalis (<xref ref-type="bibr" rid="B26">Kovács and Kovács 2001</xref>; <xref ref-type="bibr" rid="B23">Junnilainen et al. 2010</xref>), whereas <italic><tp:taxon-name><tp:taxon-name-part taxon-name-part-type="genus" reg="Filatima">F.</tp:taxon-name-part><tp:taxon-name-part taxon-name-part-type="species" reg="pallipalpella">pallipalpella</tp:taxon-name-part></tp:taxon-name></italic> has an elongate one with short spines. <italic><tp:taxon-name><tp:taxon-name-part taxon-name-part-type="genus" reg="Filatima">Filatima</tp:taxon-name-part><tp:taxon-name-part taxon-name-part-type="species" reg="afghana">afghana</tp:taxon-name-part></tp:taxon-name></italic> sp. nov. like <italic><tp:taxon-name><tp:taxon-name-part taxon-name-part-type="genus" reg="Filatima">F.</tp:taxon-name-part><tp:taxon-name-part taxon-name-part-type="species" reg="armata">armata</tp:taxon-name-part></tp:taxon-name></italic> sp. nov. has a ribbon of needle-shaped spines, but differs in the narrower and inwardly curved lateral sclerites.</p><fig id="F2" position="float" orientation="portrait"><object-id xmlns:xlink="http://www.w3.org/1999/xlink" content-type="doi" xlink:type="simple">10.3897/zookeys.1099.82530.figures9-18</object-id><object-id xmlns:xlink="http://www.w3.org/1999/xlink" content-type="arpha" xlink:type="simple">77C4A0CD-3A6C-5BA6-A55C-128881AD2E56</object-id><label>Figures 9–18.</label><caption><p><italic><tp:taxon-name><tp:taxon-name-part taxon-name-part-type="genus" reg="Filatima">Filatima</tp:taxon-name-part><tp:taxon-name-part taxon-name-part-type="species" reg="armata">armata</tp:taxon-name-part></tp:taxon-name></italic> sp. nov. <bold>9–12</bold> adults <bold>9</bold> holotype <bold>10</bold> paratype, female, S Iran (gen. slide 46/22, O. Bidzilya) <bold>11</bold> paratype, male, S Iran <bold>12</bold> paratype, female, Pakistan (gen. slide 39/22, O. Bidzilya) <bold>13</bold> male genitalia (gen. slide 24/18, <abbrev xmlns:xlink="http://www.w3.org/1999/xlink" xlink:title="Oleksiy Bidzilya" id="ABBRID0ENJAE" xlink:type="simple">OB</abbrev>) <bold>14–17</bold> phallus, Iran <bold>14</bold> gen. slide 24/18, <abbrev xmlns:xlink="http://www.w3.org/1999/xlink" xlink:title="Oleksiy Bidzilya" id="ABBRID0EVJAE" xlink:type="simple">OB</abbrev><bold>15</bold> gen. slide 2/18, <abbrev xmlns:xlink="http://www.w3.org/1999/xlink" xlink:title="Oleksiy Bidzilya" id="ABBRID0E2JAE" xlink:type="simple">OB</abbrev><bold>16</bold> gen. slide 5/18, <abbrev xmlns:xlink="http://www.w3.org/1999/xlink" xlink:title="Oleksiy Bidzilya" id="ABBRID0EBKAE" xlink:type="simple">OB</abbrev>. <bold>17</bold><abbrev xmlns:xlink="http://www.w3.org/1999/xlink" xlink:title="holotype" id="ABBRID0EHKAE" xlink:type="simple">HT</abbrev>, gen. slide 73/17, <abbrev xmlns:xlink="http://www.w3.org/1999/xlink" xlink:title="Oleksiy Bidzilya" id="ABBRID0ELKAE" xlink:type="simple">OB</abbrev><bold>18</bold> male segment VIII, gen. slide 24/18, <abbrev xmlns:xlink="http://www.w3.org/1999/xlink" xlink:title="Oleksiy Bidzilya" id="ABBRID0ERKAE" xlink:type="simple">OB</abbrev>.</p></caption><graphic xmlns:xlink="http://www.w3.org/1999/xlink" xlink:href="zookeys-1099-087_article-82530__-g002.jpg" position="float" orientation="portrait" xlink:type="simple" id="oo_679870.jpg"><uri content-type="original_file" xlink:type="simple">https://binary.pensoft.net/fig/679870</uri></graphic></fig><fig id="F3" position="float" orientation="portrait"><object-id xmlns:xlink="http://www.w3.org/1999/xlink" content-type="doi" xlink:type="simple">10.3897/zookeys.1099.82530.figures19-21</object-id><object-id xmlns:xlink="http://www.w3.org/1999/xlink" content-type="arpha" xlink:type="simple">F361048F-4D0F-5992-B188-E5E6CA8644E4</object-id><label>Figures 19–21.</label><caption><p><italic><tp:taxon-name><tp:taxon-name-part taxon-name-part-type="genus" reg="Filatima">Filatima</tp:taxon-name-part><tp:taxon-name-part taxon-name-part-type="species" reg="armata">armata</tp:taxon-name-part></tp:taxon-name></italic> sp. nov., female genitalia <bold>19</bold> gen. slide 6/18, <abbrev xmlns:xlink="http://www.w3.org/1999/xlink" xlink:title="Oleksiy Bidzilya" id="ABBRID0EPLAE" xlink:type="simple">OB</abbrev><bold>20</bold> gen. slide 74/17, <abbrev xmlns:xlink="http://www.w3.org/1999/xlink" xlink:title="Oleksiy Bidzilya" id="ABBRID0EVLAE" xlink:type="simple">OB</abbrev><bold>21</bold> gen. slide 46/22, <abbrev xmlns:xlink="http://www.w3.org/1999/xlink" xlink:title="Oleksiy Bidzilya" id="ABBRID0E2LAE" xlink:type="simple">OB</abbrev>.</p></caption><graphic xmlns:xlink="http://www.w3.org/1999/xlink" xlink:href="zookeys-1099-087_article-82530__-g003.jpg" position="float" orientation="portrait" xlink:type="simple" id="oo_679871.jpg"><uri content-type="original_file" xlink:type="simple">https://binary.pensoft.net/fig/679871</uri></graphic></fig></tp:treatment-sec><tp:treatment-sec sec-type="description" id="SECID0EEMAE"><title>Description.</title><p>(Figs <xref ref-type="fig" rid="F1">1</xref>, <xref ref-type="fig" rid="F1">5</xref>, <xref ref-type="fig" rid="F2">9–12</xref>). Wingspan 15.0–22.0 mm. Head light brown, frons paler, greyish white, labial palpus (Fig. <xref ref-type="fig" rid="F1">1</xref>) recurved, segment 2 greyish white, dark brown at base, upperside brown, underside with brush of modified scales, segment 3 light brown with a few dark scales, antennal scape and flagellum brown; thorax, tegulae and forewing (Figs <xref ref-type="fig" rid="F2">9–12</xref>) uniformly brown, fold mixed with ochreous, ochreous brown spot in fold and in cell in some specimens, diffuse white spot at 3/4 of costal margin, cilia tipped grey-brown; hindwing grey, row of caudally directed scales to 1/2 of R5 underside in male (Fig. <xref ref-type="fig" rid="F1">5</xref>); abdominal terga I–IV yellow, remaining terga grey.</p><p><bold><italic>Male genitalia</italic></bold> (Figs <xref ref-type="fig" rid="F2">13–18</xref>). Tergum VIII tongue-shaped, with long, narrow anterolateral arms; sternum VIII rounded to sub-trapezoidal, posterior margin with paired patch of hairs and with short medial emargination, anterolateral arms long and narrow (Fig. <xref ref-type="fig" rid="F2">18</xref>). Uncus sub-trapezoidal, weakly narrowed apically, posterior margin weakly rounded, with short triangular medial incision, laterally covered with strong setae; gnathos slightly longer than uncus, medial sclerite weakly curved, distally weakly serrate on dorsal surface; tegumen sub-triangular, gradually narrowed distally, anteromedial incision reaching to ~ 1/3 of its length; valva short and slender, subapex weakly broadened; sacculus inwardly turned, ~ 2/3 as long and 3 × as broad as valva, left sacculus broader basally and shorter than left one, with small basal tooth; vinculum with broad and deep sub-triangular medial emargination, weakly serrate posteriorly; saccus 1.5–2 × longer than broad, sub-rectangular, apex rounded; phallus as long as tegumen, swollen at base, distal 2/3 with sclerotised ribbon along the left side and four strong lateral thorns: basal one longest, triangular, medial one shortest, paired, subapical thorn very short, and apical one largest, subtriangular, vesica with large irregular sclerotised plate, bulbus ejaculatorius long, coiled.</p><p><bold>Variation.</bold> Adults vary in size from 15.0 to 22.0 mm in wingspan. Valva, saccus, and thorns of the phallus vary in length.</p><p><bold><italic>Female genitalia</italic>.</bold> (Figs <xref ref-type="fig" rid="F3">19–21</xref>). Papillae anales sub-ovate, elongated, setose; apophyses posteriores extending the length of corpus bursae, apophyses anteriores shorter than segment VIII, straight; sternum VIII longer than broad, sub-rectangular, weakly narrowed posteriorly, sub-genital plates weakly broadened and joined posteromedially, medial area membranous, mainly covered with fine microtrichia medially and anteriorly, lateral sub-ostial sclerite densely covered with short teeth, broad, rounded, medial sub-ostial sclerite sub-rectangular to rounded with posteromedial emargination; antrum half the length of apophyses anteriores, with strongly sclerotised edge in anterior part; ductus bursae short, broad, with indistinct transition to corpus bursae, with bulla seminalis arising from the right side and extending to 1/2–2/3 length of corpus bursae, with ribbon of long and narrow needle-shaped spines extending from ductus bursae to base of bulla seminalis corpus bursae broadly rounded; signum plate sub-ovate with paired long, narrow, acute sclerites directed anteriorly.</p></tp:treatment-sec><tp:treatment-sec sec-type="biology" id="SECID0EAOAE"><title>Biology.</title><p>The adults have been collected from mid-April to late July at altitudes between 1200 and 2600 m.</p></tp:treatment-sec><tp:treatment-sec sec-type="distribution" id="SECID0EFOAE"><title>Distribution.</title><p>Iran.</p></tp:treatment-sec><tp:treatment-sec sec-type="etymology" id="SECID0EKOAE"><title>Etymology.</title><p>The name of the new species is derived from the Latin <italic>armatus</italic> meaning armed warrior, and refers to the strongly sclerotised phallus armed with strong thorns.</p></tp:treatment-sec><ref-list><ref id="B26"><mixed-citation xmlns:xlink="http://www.w3.org/1999/xlink" xlink:type="simple"><person-group><name name-style="western"><surname>Kovács</surname><given-names>Z</given-names></name><name name-style="western"><surname>Kovács</surname><given-names>S</given-names></name></person-group> (<year>2001</year>) <article-title>A new species of <italic><tp:taxon-name><tp:taxon-name-part taxon-name-part-type="genus">Filatima</tp:taxon-name-part></tp:taxon-name></italic> Busck, 1939 (<tp:taxon-name><tp:taxon-name-part taxon-name-part-type="order">Lepidoptera</tp:taxon-name-part></tp:taxon-name>, <tp:taxon-name><tp:taxon-name-part taxon-name-part-type="family">Gelechiidae</tp:taxon-name-part></tp:taxon-name>) from Transylvania, Romania.</article-title><source>Acta Zoologica Academiae Scientiarum Hungaricae</source><volume>47</volume>(<issue>4</issue>): <fpage>363</fpage>–<lpage>370</lpage>.</mixed-citation></ref><ref id="B23"><mixed-citation xmlns:xlink="http://www.w3.org/1999/xlink" xlink:type="simple"><person-group><name name-style="western"><surname>Junnilainen</surname><given-names>J</given-names></name><name name-style="western"><surname>Karsholt</surname><given-names>O</given-names></name><name name-style="western"><surname>Nupponen</surname><given-names>K</given-names></name><name name-style="western"><surname>Kaitila</surname><given-names>J-P</given-names></name><name name-style="western"><surname>Nupponen</surname><given-names>T</given-names></name><name name-style="western"><surname>Olschwang</surname><given-names>V</given-names></name></person-group> (<year>2010</year>) <article-title>The gelechiid fauna of the southern Ural Mountains, part II: list of recorded species with taxonomic notes (<tp:taxon-name><tp:taxon-name-part taxon-name-part-type="order">Lepidoptera</tp:taxon-name-part></tp:taxon-name>: <tp:taxon-name><tp:taxon-name-part taxon-name-part-type="family">Gelechiidae</tp:taxon-name-part></tp:taxon-name>).</article-title><source>Zootaxa</source><volume>2367</volume>(<issue>1</issue>): <fpage>1</fpage>–<lpage>68</lpage>. <ext-link xlink:href="10.11646/zootaxa.2367.1.1" ext-link-type="doi" xlink:type="simple">https://doi.org/10.11646/zootaxa.2367.1.1</ext-link></mixed-citation></ref></ref-list></tp:taxon-treatment>
