# Supplementary material for: ﻿New species and new records of the genus Filatima Busck, 1939 (Lepidoptera, Gelechiidae) from Central Asia
Source: Zookeys. 2022 May 3;1099:87–110. doi: 10.3897/zookeys.1099.82530 (PMC9848853; doi:10.3897/zookeys.1099.82530)
Supplement: XML Treatment for Filatima subarmata [file zookeys.1099.82530-treatment2.xml]

<!DOCTYPE tp:taxon-treatment
  PUBLIC "-//TaxonX//DTD Taxonomic Treatment Publishing DTD v0 20100105//EN" "tax-treatment-NSO.dtd">
<tp:taxon-treatment xmlns:tp="http://www.plazi.org/taxpub"><tp:treatment-meta><kwd-group><label>Taxon classification</label><kwd>
                <named-content content-type="kingdom">Animalia</named-content>
              </kwd><kwd>
                <named-content content-type="order">Lepidoptera</named-content>
              </kwd><kwd>
                <named-content content-type="family">Gelechiidae</named-content>
              </kwd></kwd-group><mixed-citation publication-type="journal"><person-group><name><surname>Bidzilya</surname><given-names>Oleksiy</given-names></name><name><surname>Huemer</surname><given-names>Peter</given-names></name></person-group><article-title>﻿New species and new records of the genus <italic><tp:taxon-name><tp:taxon-name-part taxon-name-part-type="genus" reg="Filatima">Filatima</tp:taxon-name-part></tp:taxon-name></italic> Busck, 1939 (<tp:taxon-name><tp:taxon-name-part taxon-name-part-type="order">Lepidoptera</tp:taxon-name-part></tp:taxon-name>, <tp:taxon-name><tp:taxon-name-part taxon-name-part-type="family">Gelechiidae</tp:taxon-name-part></tp:taxon-name>) from Central Asia</article-title><source>Zookeys</source><day>03</day><month>05</month><year>2022</year><volume>1099</volume><fpage>87</fpage><lpage>110</lpage><pub-id pub-id-type="doi">10.3897/zookeys.1099.82530</pub-id></mixed-citation></tp:treatment-meta><tp:nomenclature><label>﻿</label><tp:taxon-name>
              <object-id xmlns:xlink="http://www.w3.org/1999/xlink" content-type="arpha" xlink:type="simple">22DAE1C6-07EF-555E-8E35-F26A625BA401</object-id>
              <tp:taxon-name-part taxon-name-part-type="genus" reg="Filatima">Filatima</tp:taxon-name-part>
              <tp:taxon-name-part taxon-name-part-type="species" reg="subarmata">subarmata</tp:taxon-name-part>
              <object-id xmlns:xlink="http://www.w3.org/1999/xlink" content-type="zoobank" xlink:type="simple">http://zoobank.org/4804423B-3B9F-4FD9-BE65-7565AA16EE6D</object-id>
            </tp:taxon-name><tp:taxon-status xmlns:xlink="http://www.w3.org/1999/xlink" xlink:type="simple">sp. nov.</tp:taxon-status><xref ref-type="fig" rid="F1">Figs 2</xref><xref ref-type="fig" rid="F1">, 6</xref><xref ref-type="fig" rid="F1">, 7</xref><xref ref-type="fig" rid="F4">, 22–29</xref></tp:nomenclature><tp:treatment-sec sec-type="material" id="SECID0ELQAE"><title>Material examined.</title><p><bold><italic>Holotype</italic></bold> [Pakistan] • ♂; 80 km NW v. Quetta; 2100 m; 15 May 1965; [genitalia slide number] 45/22, O. Bidzilya; F. Kasy and E. Vartian leg.; <abbrev xmlns:xlink="http://www.w3.org/1999/xlink" content-type="institution" xlink:title="Naturhistorisches Museum, Vienna, Austria" id="ABBRID0EWQAE" xlink:type="simple">NHMV</abbrev>. <bold><italic>Paratypes</italic></bold> • 1 ♂; same collection data as for holotype; [genitalia slide number] 34/22, O. Bidzilya; [Iran] • 2 ♂♂; 70 km S. v. Teheran; 1300 m; 5 May 1965; [genitalia slide number] 54/22, O. Bidzilya; F. Kasy and E. Vartian leg.; all <abbrev xmlns:xlink="http://www.w3.org/1999/xlink" content-type="institution" xlink:title="Naturhistorisches Museum, Vienna, Austria" id="ABBRID0E5QAE" xlink:type="simple">NHMV</abbrev>; • 1 ♂, same data as for proceeding but ex coll. Glaser [genitalia slide number] 91/18, O. Bidzilya; <named-content xmlns:xlink="http://www.w3.org/1999/xlink" content-type="dwc:institutional_code" xlink:title="Staatliches Museum für Naturkunde Karlsruhe, Germany" xlink:href="http://grbio.org/institution/staatliches-museum-fuer-naturkunde-karlsruhe-state-museum-natural-history" xlink:type="simple">SMNK</named-content>.</p></tp:treatment-sec><tp:treatment-sec sec-type="diagnosis" id="SECID0EIRAE"><title>Diagnosis.</title><p>The new species shows a close relationship with the previous one in respect of the male genitalia and external appearance. However, the male genitalia (Figs <xref ref-type="fig" rid="F4">24</xref>, <xref ref-type="fig" rid="F4">25</xref>) of <italic><tp:taxon-name><tp:taxon-name-part taxon-name-part-type="genus" reg="Filatima">F.</tp:taxon-name-part><tp:taxon-name-part taxon-name-part-type="species" reg="subarmata">subarmata</tp:taxon-name-part></tp:taxon-name></italic> sp. nov. differ in the shorter and broader left sacculus and the broader right sacculus. Additionally, the basal thorn of the phallus is shorter, the medial thorn is elongate and apically bifurcate rather than triangular as in <italic><tp:taxon-name><tp:taxon-name-part taxon-name-part-type="genus" reg="Filatima">F.</tp:taxon-name-part><tp:taxon-name-part taxon-name-part-type="species" reg="armata">armata</tp:taxon-name-part></tp:taxon-name></italic> sp. nov. and a small subapical thorn is absent in <italic><tp:taxon-name><tp:taxon-name-part taxon-name-part-type="genus" reg="Filatima">F.</tp:taxon-name-part><tp:taxon-name-part taxon-name-part-type="species" reg="subarmata">subarmata</tp:taxon-name-part></tp:taxon-name></italic> sp. nov. (Figs <xref ref-type="fig" rid="F4">26–29</xref>). We observed also differences in the shape of the saccus which is slightly longer and narrower in <italic><tp:taxon-name><tp:taxon-name-part taxon-name-part-type="genus" reg="Filatima">F.</tp:taxon-name-part><tp:taxon-name-part taxon-name-part-type="species" reg="subarmata">subarmata</tp:taxon-name-part></tp:taxon-name></italic> sp. nov. We did not find reliable differences in the external appearance between <italic><tp:taxon-name><tp:taxon-name-part taxon-name-part-type="genus" reg="Filatima">F.</tp:taxon-name-part><tp:taxon-name-part taxon-name-part-type="species" reg="subarmata">subarmata</tp:taxon-name-part></tp:taxon-name></italic> sp. nov. and <italic><tp:taxon-name><tp:taxon-name-part taxon-name-part-type="genus" reg="Filatima">F.</tp:taxon-name-part><tp:taxon-name-part taxon-name-part-type="species" reg="armata">armata</tp:taxon-name-part></tp:taxon-name></italic> sp. nov.</p></tp:treatment-sec><tp:treatment-sec sec-type="description" id="SECID0E3TAE"><title>Description.</title><p>(Figs <xref ref-type="fig" rid="F1">2</xref>, <xref ref-type="fig" rid="F1">6</xref>, <xref ref-type="fig" rid="F1">7</xref>, <xref ref-type="fig" rid="F4">22</xref>, <xref ref-type="fig" rid="F4">23</xref>). Wingspan 18.1–19.1 mm. Head covered with grey brown-tipped scales, frons white to pale, labial palpus (Fig. <xref ref-type="fig" rid="F1">2</xref>) recurved, far protruded over the head, yellowish white, segment 2 with brown base and a few light brown scales on inner surface mainly, on underside with brush of modified scales, segment 3 approximately 2/3 length and 1/3 width of segment 2, mottled with brown; scape brown with a few grey scales at apex, antennal flagellomeres brown with indistinct grey rings; thorax and tegulae brown mixed with grey; forewing (Figs <xref ref-type="fig" rid="F4">22</xref>, <xref ref-type="fig" rid="F4">23</xref>) brown rarely mixed with grey, three diffuse indistinct dark, ochreous-brown spots in cell, fold with ochreous brown suffusion, white costal spot at 3/4, subapical pale narrow transverse fascia weakly indicated, cilia tipped grey-brown; hindwing grey, with darkened veins, margins and apex, row of caudally directed scales to 1/2 of R5 underside (Figs <xref ref-type="fig" rid="F1">6</xref>, <xref ref-type="fig" rid="F1">7</xref>), cilia grey.</p><p><bold><italic>Male genitalia</italic></bold> (Figs <xref ref-type="fig" rid="F4">24–29</xref>). Tergum VIII tongue-shaped, with long, narrow anterolateral arms; sternum VIII rounded to sub-trapezoidal, posterior margin with paired patch of hairs and with short medial emargination, anterolateral arms long and narrow. Uncus sub-trapezoidal, weakly narrowed apically, posterior margin weakly rounded, with short triangular medial incision, laterally covered with strong setae; gnathos slightly longer than uncus, medial sclerite weakly curved, distally weakly serrate on dorsal surface; tegumen sub-triangular, gradually narrowed distally, anteromedial incision reaching to ~ 1/3 of its length; valva short and very slender, bluntly acute; sacculus curved medially, ~ 1/2 length and 4 × as broad as valva, the left sacculus broader and shorter than the right one, with small basal tooth; vinculum with broad and deep sub-triangular medial emargination, weakly serrated posteriorly; saccus 2 × longer than broad, sub-rectangular, apex rounded; phallus as long as tegumen, swollen at base, distal 2/3 with a sclerotised ribbon along the left side with four lateral thorns: two basal thorns are short, triangular, the medial thorn is the longest, slender, bifurcated apically except the <abbrev xmlns:xlink="http://www.w3.org/1999/xlink" xlink:title="holotype" id="ABBRID0EVVAE" xlink:type="simple">HT</abbrev> (Fig. <xref ref-type="fig" rid="F4">26</xref>), and the apical one is the broadest, subtriangular, vesica with large irregular sclerotised plate, bulbus ejaculatorius long, coiled.</p><fig id="F4" position="float" orientation="portrait"><object-id xmlns:xlink="http://www.w3.org/1999/xlink" content-type="doi" xlink:type="simple">10.3897/zookeys.1099.82530.figures22-29</object-id><object-id xmlns:xlink="http://www.w3.org/1999/xlink" content-type="arpha" xlink:type="simple">15FD58B1-B2D9-501D-B9E7-F86124A5423C</object-id><label>Figures 22–29.</label><caption><p><italic><tp:taxon-name><tp:taxon-name-part taxon-name-part-type="genus" reg="Filatima">Filatima</tp:taxon-name-part><tp:taxon-name-part taxon-name-part-type="species" reg="subarmata">subarmata</tp:taxon-name-part></tp:taxon-name></italic> sp. nov. <bold>22, 23</bold> adult <bold>22</bold><abbrev xmlns:xlink="http://www.w3.org/1999/xlink" xlink:title="holotype" id="ABBRID0EUWAE" xlink:type="simple">HT</abbrev><bold>23</bold><abbrev xmlns:xlink="http://www.w3.org/1999/xlink" xlink:title="paratype" id="ABBRID0E1WAE" xlink:type="simple">PT</abbrev>, Iran (gen. slide 54/22, <abbrev xmlns:xlink="http://www.w3.org/1999/xlink" xlink:title="Oleksiy Bidzilya" id="ABBRID0E5WAE" xlink:type="simple">OB</abbrev>) <bold>24, 25</bold> male genitalia <bold>24</bold><abbrev xmlns:xlink="http://www.w3.org/1999/xlink" xlink:title="holotype" id="ABBRID0EGXAE" xlink:type="simple">HT</abbrev><bold>25</bold><abbrev xmlns:xlink="http://www.w3.org/1999/xlink" xlink:title="paratype" id="ABBRID0EMXAE" xlink:type="simple">PT</abbrev>, Iran (gen. slide 91/18, <abbrev xmlns:xlink="http://www.w3.org/1999/xlink" xlink:title="Oleksiy Bidzilya" id="ABBRID0EQXAE" xlink:type="simple">OB</abbrev>) <bold>26–29</bold> Phallus <bold>26</bold><abbrev xmlns:xlink="http://www.w3.org/1999/xlink" xlink:title="holotype" id="ABBRID0EYXAE" xlink:type="simple">HT</abbrev><bold>27</bold><abbrev xmlns:xlink="http://www.w3.org/1999/xlink" xlink:title="paratype" id="ABBRID0E5XAE" xlink:type="simple">PT</abbrev>, Iran (gen. slide 54/22, <abbrev xmlns:xlink="http://www.w3.org/1999/xlink" xlink:title="Oleksiy Bidzilya" id="ABBRID0ECYAE" xlink:type="simple">OB</abbrev>) <bold>28</bold><abbrev xmlns:xlink="http://www.w3.org/1999/xlink" xlink:title="paratype" id="ABBRID0EIYAE" xlink:type="simple">PT</abbrev>, Pakistan (gen. slide 34/22, <abbrev xmlns:xlink="http://www.w3.org/1999/xlink" xlink:title="Oleksiy Bidzilya" id="ABBRID0EMYAE" xlink:type="simple">OB</abbrev>) <bold>29</bold><abbrev xmlns:xlink="http://www.w3.org/1999/xlink" xlink:title="paratype" id="ABBRID0ESYAE" xlink:type="simple">PT</abbrev>, Iran (gen. slide 91/18, <abbrev xmlns:xlink="http://www.w3.org/1999/xlink" xlink:title="Oleksiy Bidzilya" id="ABBRID0EWYAE" xlink:type="simple">OB</abbrev>).</p></caption><graphic xmlns:xlink="http://www.w3.org/1999/xlink" xlink:href="zookeys-1099-087_article-82530__-g004.jpg" position="float" orientation="portrait" xlink:type="simple" id="oo_679872.jpg"><uri content-type="original_file" xlink:type="simple">https://binary.pensoft.net/fig/679872</uri></graphic></fig><p><bold><italic>Female genitalia</italic>.</bold> Unknown.</p></tp:treatment-sec><tp:treatment-sec sec-type="biology" id="SECID0EGZAE"><title>Biology.</title><p>Adults have been collected in May at altitudes of 2100 m in Pakistan and 1300 m in Iran.</p></tp:treatment-sec><tp:treatment-sec sec-type="distribution" id="SECID0ELZAE"><title>Distribution.</title><p>Pakistan, Iran.</p></tp:treatment-sec><tp:treatment-sec sec-type="etymology" id="SECID0EQZAE"><title>Etymology.</title><p>The specific name reflects the relationship of the species to <italic><tp:taxon-name><tp:taxon-name-part taxon-name-part-type="genus" reg="Filatima">F.</tp:taxon-name-part><tp:taxon-name-part taxon-name-part-type="species" reg="armata">armata</tp:taxon-name-part></tp:taxon-name></italic> sp. nov.</p></tp:treatment-sec><tp:treatment-sec><!--Section generated to contain objects referenced in tp:taxon-treatment.--><fig id="F1" position="float" orientation="portrait"><object-id xmlns:xlink="http://www.w3.org/1999/xlink" content-type="doi" xlink:type="simple">10.3897/zookeys.1099.82530.figures1-8</object-id><object-id xmlns:xlink="http://www.w3.org/1999/xlink" content-type="arpha" xlink:type="simple">05467E29-F384-5A89-A0BC-4C677465850F</object-id><label>Figures 1–8.</label><caption><p><italic><tp:taxon-name><tp:taxon-name-part taxon-name-part-type="genus" reg="Filatima">Filatima</tp:taxon-name-part></tp:taxon-name></italic> spp., details of external morphology <bold>1–4</bold> head, lateral view <bold>1</bold><italic><tp:taxon-name><tp:taxon-name-part taxon-name-part-type="genus" reg="Filatima">F.</tp:taxon-name-part><tp:taxon-name-part taxon-name-part-type="species" reg="armata">armata</tp:taxon-name-part></tp:taxon-name></italic> sp. nov., <abbrev xmlns:xlink="http://www.w3.org/1999/xlink" xlink:title="paratype" id="ABBRID0EYOAC" xlink:type="simple">PT</abbrev>, 50 km NW Ardekan, Tange Surkh <bold>2</bold><italic><tp:taxon-name><tp:taxon-name-part taxon-name-part-type="genus" reg="Filatima">F.</tp:taxon-name-part><tp:taxon-name-part taxon-name-part-type="species" reg="subarmata">subarmata</tp:taxon-name-part></tp:taxon-name></italic> sp. nov., <abbrev xmlns:xlink="http://www.w3.org/1999/xlink" xlink:title="paratype" id="ABBRID0EJPAC" xlink:type="simple">PT</abbrev>, Quetta <bold>3</bold><italic><tp:taxon-name><tp:taxon-name-part taxon-name-part-type="genus" reg="Filatima">F.</tp:taxon-name-part><tp:taxon-name-part taxon-name-part-type="species" reg="afghana">afghana</tp:taxon-name-part></tp:taxon-name></italic> sp. nov., <abbrev xmlns:xlink="http://www.w3.org/1999/xlink" xlink:title="paratype" id="ABBRID0E1PAC" xlink:type="simple">PT</abbrev>, Kabul <bold>4</bold><italic><tp:taxon-name><tp:taxon-name-part taxon-name-part-type="genus" reg="Filatima">F.</tp:taxon-name-part><tp:taxon-name-part taxon-name-part-type="species" reg="karii">karii</tp:taxon-name-part></tp:taxon-name></italic> sp. nov., <abbrev xmlns:xlink="http://www.w3.org/1999/xlink" xlink:title="holotype" id="ABBRID0EMAAE" xlink:type="simple">HT</abbrev><bold>5–8</bold> male hindwing, underside (arrow indicates row of caudally directed scales on R5) <bold>5</bold><italic><tp:taxon-name><tp:taxon-name-part taxon-name-part-type="genus" reg="Filatima">F.</tp:taxon-name-part><tp:taxon-name-part taxon-name-part-type="species" reg="armata">armata</tp:taxon-name-part></tp:taxon-name></italic> sp. nov., <abbrev xmlns:xlink="http://www.w3.org/1999/xlink" xlink:title="holotype" id="ABBRID0E6AAE" xlink:type="simple">HT</abbrev><bold>6, 7</bold><italic><tp:taxon-name><tp:taxon-name-part taxon-name-part-type="genus" reg="Filatima">F.</tp:taxon-name-part><tp:taxon-name-part taxon-name-part-type="species" reg="subarmata">subarmata</tp:taxon-name-part></tp:taxon-name></italic> sp. nov., <abbrev xmlns:xlink="http://www.w3.org/1999/xlink" xlink:title="paratype" id="ABBRID0EQBAE" xlink:type="simple">PT</abbrev>, 70 km S. v. Teheran <bold>6</bold> in transmitted light <bold>7</bold> in reflected light <bold>8</bold><italic><tp:taxon-name><tp:taxon-name-part taxon-name-part-type="genus" reg="Filatima">F.</tp:taxon-name-part><tp:taxon-name-part taxon-name-part-type="species" reg="afghana">afghana</tp:taxon-name-part></tp:taxon-name></italic> sp. nov., <abbrev xmlns:xlink="http://www.w3.org/1999/xlink" xlink:title="paratype" id="ABBRID0EFCAE" xlink:type="simple">PT</abbrev>, Sarobi.</p></caption><graphic xmlns:xlink="http://www.w3.org/1999/xlink" xlink:href="zookeys-1099-087_article-82530__-g001.jpg" position="float" orientation="portrait" xlink:type="simple" id="oo_679869.jpg"><uri content-type="original_file" xlink:type="simple">https://binary.pensoft.net/fig/679869</uri></graphic></fig></tp:treatment-sec></tp:taxon-treatment>
