# Supplementary material for: ﻿New species and new records of the genus Filatima Busck, 1939 (Lepidoptera, Gelechiidae) from Central Asia
Source: Zookeys. 2022 May 3;1099:87–110. doi: 10.3897/zookeys.1099.82530 (PMC9848853; doi:10.3897/zookeys.1099.82530)
Supplement: XML Treatment for Filatima afghana [file zookeys.1099.82530-treatment3.xml]

<!DOCTYPE tp:taxon-treatment
  PUBLIC "-//TaxonX//DTD Taxonomic Treatment Publishing DTD v0 20100105//EN" "tax-treatment-NSO.dtd">
<tp:taxon-treatment xmlns:tp="http://www.plazi.org/taxpub"><tp:treatment-meta><kwd-group><label>Taxon classification</label><kwd>
                <named-content content-type="kingdom">Animalia</named-content>
              </kwd><kwd>
                <named-content content-type="order">Lepidoptera</named-content>
              </kwd><kwd>
                <named-content content-type="family">Gelechiidae</named-content>
              </kwd></kwd-group><mixed-citation publication-type="journal"><person-group><name><surname>Bidzilya</surname><given-names>Oleksiy</given-names></name><name><surname>Huemer</surname><given-names>Peter</given-names></name></person-group><article-title>﻿New species and new records of the genus <italic><tp:taxon-name><tp:taxon-name-part taxon-name-part-type="genus" reg="Filatima">Filatima</tp:taxon-name-part></tp:taxon-name></italic> Busck, 1939 (<tp:taxon-name><tp:taxon-name-part taxon-name-part-type="order">Lepidoptera</tp:taxon-name-part></tp:taxon-name>, <tp:taxon-name><tp:taxon-name-part taxon-name-part-type="family">Gelechiidae</tp:taxon-name-part></tp:taxon-name>) from Central Asia</article-title><source>Zookeys</source><day>03</day><month>05</month><year>2022</year><volume>1099</volume><fpage>87</fpage><lpage>110</lpage><pub-id pub-id-type="doi">10.3897/zookeys.1099.82530</pub-id></mixed-citation></tp:treatment-meta><tp:nomenclature><label>﻿</label><tp:taxon-name>
              <object-id xmlns:xlink="http://www.w3.org/1999/xlink" content-type="arpha" xlink:type="simple">8AC6919E-B59D-5E74-BE7E-C79DA0E335EA</object-id>
              <tp:taxon-name-part taxon-name-part-type="genus" reg="Filatima">Filatima</tp:taxon-name-part>
              <tp:taxon-name-part taxon-name-part-type="species" reg="afghana">afghana</tp:taxon-name-part>
              <object-id xmlns:xlink="http://www.w3.org/1999/xlink" content-type="zoobank" xlink:type="simple">http://zoobank.org/872CE8C8-EEC4-437D-B3F4-82BFE0B03DD3</object-id>
            </tp:taxon-name><tp:taxon-status xmlns:xlink="http://www.w3.org/1999/xlink" xlink:type="simple">sp. nov.</tp:taxon-status><xref ref-type="fig" rid="F1">Figs 3</xref><xref ref-type="fig" rid="F1">, 8</xref><xref ref-type="fig" rid="F5">, 30–36</xref><xref ref-type="fig" rid="F6">, 37–39</xref></tp:nomenclature><tp:treatment-sec sec-type="material" id="SECID0E12AE"><title>Material examined.</title><p><bold><italic>Holotype</italic></bold> [Afghanistan] • ♀; Pol-i-Charchi, 18 km östl. Kabul; 1700 m, 25 Jun –3 Jul 1966; H. Amsel leg.; <named-content xmlns:xlink="http://www.w3.org/1999/xlink" content-type="dwc:institutional_code" xlink:title="Staatliches Museum für Naturkunde Karlsruhe, Germany" xlink:href="http://grbio.org/institution/staatliches-museum-fuer-naturkunde-karlsruhe-state-museum-natural-history" xlink:type="simple">SMNK</named-content>. <bold><italic>Paratypes</italic></bold> [Afghanistan] • 1 ♀; Safed Koh, S Seite Kotkai; 2350 m; 19–23 Jun 1966; H. Amsel leg. • 1 ♂; Sarobi, 1100 m; 17 Aug 1961; [genitalia slide number] 47/17, O. Bidzilya; G. Ebert leg. • 1 ♂, 1 ♀; Sarobi, 1100 m; 13 Aug 1961; [genitalia slide number] Am. 1756♂, D. Povolný; 45/17♀, O. Bidzilya; G. Ebert leg. • 2 ♀♀; Arghandab-Damm, 35 km ndl. Kandahar; 1150 m; 23/27 May 1961; [genitalia slide number] Am. 1761♀, D. Povolný; 3/18, O. Bidzilya; G. Ebert leg. • 1 ♂, 2 ♀♀; Herat; 970 m; 5 May 1956; [genitalia slide number] Am. 1720♂, D. Povolný; 25/18♀, O. Bidzilya; H. Amsel leg.; all <named-content xmlns:xlink="http://www.w3.org/1999/xlink" content-type="dwc:institutional_code" xlink:title="Staatliches Museum für Naturkunde Karlsruhe, Germany" xlink:href="http://grbio.org/institution/staatliches-museum-fuer-naturkunde-karlsruhe-state-museum-natural-history" xlink:type="simple">SMNK</named-content> • 3 ♂♂, 2 ♀♀; 40 km SW v. Kabul; 2300 m; 29 Jun 1965; [genitalia slide number] MV 16.509♀, MV 15.340♂, MV 16.510♂, MV 16.512♂, P. Huemer; 57/22♀, O. Bidzilya; F. Kasy and E. Vartian leg. • 1 ♀; 80 km NO v. Kandahar; 27 Jun 1963; F. Kasy and E. Vartian leg.; all <abbrev xmlns:xlink="http://www.w3.org/1999/xlink" content-type="institution" xlink:title="Naturhistorisches Museum, Vienna, Austria" id="ABBRID0ES3AE" xlink:type="simple">NHMV</abbrev>; [Pakistan] • 1 ♀; 80 km NW v, Quetta; 2100 m; 15 May 1965; [genitalia slide number] 39/22♀, O. Bidzilya; F. Kasy and E. Vartian leg.; all <abbrev xmlns:xlink="http://www.w3.org/1999/xlink" content-type="institution" xlink:title="Naturhistorisches Museum, Vienna, Austria" id="ABBRID0EX3AE" xlink:type="simple">NHMV</abbrev>.</p></tp:treatment-sec><tp:treatment-sec sec-type="diagnosis" id="SECID0E33AE"><title>Diagnosis.</title><p>The new species is rather uniformly dark brown (Figs <xref ref-type="fig" rid="F5">30–33</xref>), darker than <italic><tp:taxon-name><tp:taxon-name-part taxon-name-part-type="genus" reg="Filatima">F.</tp:taxon-name-part><tp:taxon-name-part taxon-name-part-type="species" reg="armata">armata</tp:taxon-name-part></tp:taxon-name></italic> sp. nov. and <italic><tp:taxon-name><tp:taxon-name-part taxon-name-part-type="genus" reg="Filatima">F.</tp:taxon-name-part><tp:taxon-name-part taxon-name-part-type="species" reg="subarmata">subarmata</tp:taxon-name-part></tp:taxon-name></italic> sp. nov., with indistinct markings. It is very similar externally to those two species, but on average it has a smaller wingspan, is darker, and has a paler, white rather than greyish white, head and labial palpus. The apically bifurcate uncus, short and narrow sacculus with a basal tooth (Fig. <xref ref-type="fig" rid="F5">34</xref>), and phallus with longitudinal sclerotised ribbon and sclerotised plate of the vesica (Fig. <xref ref-type="fig" rid="F5">35</xref>) are characteristic in the male genitalia. <italic><tp:taxon-name><tp:taxon-name-part taxon-name-part-type="genus" reg="Filatima">Filatima</tp:taxon-name-part><tp:taxon-name-part taxon-name-part-type="species" reg="transsilvanella">transsilvanella</tp:taxon-name-part></tp:taxon-name></italic> differs in the longer uncus that is not divided apically and the longer and broader sacculus without a basal tooth. The female genitalia are recognisable by the ribbon of long needle-shaped spines in the bulla seminalis in combination with narrow inwardly curved lateral sclerites. <italic><tp:taxon-name><tp:taxon-name-part taxon-name-part-type="genus" reg="Filatima">Filatima</tp:taxon-name-part><tp:taxon-name-part taxon-name-part-type="species" reg="transsilvanella">transsilvanella</tp:taxon-name-part></tp:taxon-name></italic> differs in the rounded rather than elongate bulla seminalis, longer apophyses anteriores and the lateral sclerite that is not turned inwards.</p></tp:treatment-sec><tp:treatment-sec sec-type="description" id="SECID0E15AE"><title>Description.</title><p>(Figs <xref ref-type="fig" rid="F1">3</xref>, <xref ref-type="fig" rid="F1">8</xref>, <xref ref-type="fig" rid="F5">30–33</xref>). Wingspan 13.0–17.3 mm. Head pale white, neck distinctly mottled with brown, labial palpus recurved, segment 2 creamy white, dark brown at base, underside with brush of modified scales, segment 3 slender, 1/3 width and approx. as long as segment 2, brown, upper side white, antennal scape and flagellum brown (Fig. <xref ref-type="fig" rid="F1">3</xref>); thorax, tegulae and forewing uniformly brown, fold mixed with ochreous, ochreous brown spot in fold and in cell in some specimens, diffuse white spot on 3/4 of costal margin, cilia tipped grey-brown; hindwing grey, row of caudally directed scales to 1/2 of R5 underside in male (Fig. <xref ref-type="fig" rid="F1">8</xref>); abdominal terga I–IV yellow, remaining terga grey.</p><fig id="F5" position="float" orientation="portrait"><object-id xmlns:xlink="http://www.w3.org/1999/xlink" content-type="doi" xlink:type="simple">10.3897/zookeys.1099.82530.figures30-36</object-id><object-id xmlns:xlink="http://www.w3.org/1999/xlink" content-type="arpha" xlink:type="simple">74C262DB-301B-5613-9BD4-7C58A27B02DE</object-id><label>Figures 30–36.</label><caption><p><italic><tp:taxon-name><tp:taxon-name-part taxon-name-part-type="genus" reg="Filatima">Filatima</tp:taxon-name-part><tp:taxon-name-part taxon-name-part-type="species" reg="afghana">afghana</tp:taxon-name-part></tp:taxon-name></italic> sp. nov. <bold>30–33</bold> adults <bold>30</bold><abbrev xmlns:xlink="http://www.w3.org/1999/xlink" xlink:title="holotype" id="ABBRID0EMAAG" xlink:type="simple">HT</abbrev><bold>31</bold><abbrev xmlns:xlink="http://www.w3.org/1999/xlink" xlink:title="paratype" id="ABBRID0ESAAG" xlink:type="simple">PT</abbrev>, female (gen. slide 57/22, <abbrev xmlns:xlink="http://www.w3.org/1999/xlink" xlink:title="Oleksiy Bidzilya" id="ABBRID0EWAAG" xlink:type="simple">OB</abbrev>) <bold>32</bold><abbrev xmlns:xlink="http://www.w3.org/1999/xlink" xlink:title="paratype" id="ABBRID0E3AAG" xlink:type="simple">PT</abbrev>, female (gen. slide 25/18, <abbrev xmlns:xlink="http://www.w3.org/1999/xlink" xlink:title="Oleksiy Bidzilya" id="ABBRID0EABAG" xlink:type="simple">OB</abbrev>) <bold>33</bold><abbrev xmlns:xlink="http://www.w3.org/1999/xlink" xlink:title="paratype" id="ABBRID0EGBAG" xlink:type="simple">PT</abbrev>, female (gen. slide 91/18, <abbrev xmlns:xlink="http://www.w3.org/1999/xlink" xlink:title="Oleksiy Bidzilya" id="ABBRID0EKBAG" xlink:type="simple">OB</abbrev>) <bold>34–36</bold> male genitalia and abdominal segment VIII (gen. slide 47/17, <abbrev xmlns:xlink="http://www.w3.org/1999/xlink" xlink:title="Oleksiy Bidzilya" id="ABBRID0EQBAG" xlink:type="simple">OB</abbrev>) <bold>34</bold> unrolling <bold>35</bold> phallus <bold>36</bold> abdominal segment VIII.</p></caption><graphic xmlns:xlink="http://www.w3.org/1999/xlink" xlink:href="zookeys-1099-087_article-82530__-g005.jpg" position="float" orientation="portrait" xlink:type="simple" id="oo_679873.jpg"><uri content-type="original_file" xlink:type="simple">https://binary.pensoft.net/fig/679873</uri></graphic></fig><p><bold><italic>Male genitalia</italic></bold> (Figs <xref ref-type="fig" rid="F5">34–36</xref>). Tergum VIII tongue-shaped, with long, narrow anterolateral arms; sternum VIII rounded to sub-trapezoidal, posterior margin with paired patch of hairs and with shallow medial emargination, anteromedial arms long and narrow (Fig. <xref ref-type="fig" rid="F5">36</xref>). Uncus deeply divided posteromedially into digitate lobes that are weakly narrowed apically and covered with strong setae laterally; gnathos approx. as long as uncus, medial sclerite weakly curved, dorsal surface with several folds; tegumen sub-triangular, gradually narrowed distally, anteromedial incision reaching to ~ 1/3 of its length; valva slender, apex weakly broadened; sacculus short, narrow, acute, inwardly turned, with basal tooth; vinculum with broad and deep U-shaped medial emargination; saccus 2 × longer than broad, sub-rectangular, apex weakly rounded; phallus slightly shorter than tegumen, nearly of equal width, weakly narrowed at base, distal 2/3 with a sclerotised ribbon along the left side, with two small teeth in one specimen and without them in other specimens, vesica with large irregular sclerotised plate, bulbus ejaculatorius long, coiled.</p><fig id="F6" position="float" orientation="portrait"><object-id xmlns:xlink="http://www.w3.org/1999/xlink" content-type="doi" xlink:type="simple">10.3897/zookeys.1099.82530.figures37-39</object-id><object-id xmlns:xlink="http://www.w3.org/1999/xlink" content-type="arpha" xlink:type="simple">9D9618E7-329A-532C-B2A2-C4DC29A3C66B</object-id><label>Figures 37–39.</label><caption><p><italic><tp:taxon-name><tp:taxon-name-part taxon-name-part-type="genus" reg="Filatima">Filatima</tp:taxon-name-part><tp:taxon-name-part taxon-name-part-type="species" reg="afghana">afghana</tp:taxon-name-part></tp:taxon-name></italic> sp. nov., female genitalia <bold>37</bold> gen. slide 57/22, <abbrev xmlns:xlink="http://www.w3.org/1999/xlink" xlink:title="Oleksiy Bidzilya" id="ABBRID0EDDAG" xlink:type="simple">OB</abbrev><bold>38</bold> gen. slide 25/18, <abbrev xmlns:xlink="http://www.w3.org/1999/xlink" xlink:title="Oleksiy Bidzilya" id="ABBRID0EJDAG" xlink:type="simple">OB</abbrev><bold>39</bold> gen. slide 45/17, <abbrev xmlns:xlink="http://www.w3.org/1999/xlink" xlink:title="Oleksiy Bidzilya" id="ABBRID0EPDAG" xlink:type="simple">OB</abbrev>.</p></caption><graphic xmlns:xlink="http://www.w3.org/1999/xlink" xlink:href="zookeys-1099-087_article-82530__-g006.jpg" position="float" orientation="portrait" xlink:type="simple" id="oo_679874.jpg"><uri content-type="original_file" xlink:type="simple">https://binary.pensoft.net/fig/679874</uri></graphic></fig><p><bold>Variation</bold>. Left sacculus is broader than the right one in one specimen; the basal tooth of the sacculus among specimens varies in size.</p><p><bold><italic>Female genitalia</italic></bold> (Figs <xref ref-type="fig" rid="F6">37–39</xref>). Papillae anales sub-ovate, elongate, setose; apophyses posteriores 1.3–1.5 as long as length of bursae copulatrix; apophyses anteriores shorter than segment VIII, straight; sternum VIII longer than broad, sub-rectangular, weakly narrowed posteriorly, with large, weakly sclerotised posteromedial plate, subgenital plates 1/4–1/3 width of segment VIII, medial 1/3–2/3 membranous, mainly covered with fine microtrichia medially and anteriorly, lateral sub-ostial sclerite densely covered with short teeth, elongated, turned inwards, rounded, more strongly sclerotised and edged medially; medial sub-ostial sclerite weakly sclerotised, sub-rectangular to rounded with posteromedial emargination; antrum subquadrate, shorter than apophyses anteriores; ductus bursae short, broad with indistinct transition to corpus bursae, with broad bulla seminalis arising from right side and extending to 1/2 –2/3 length of corpus bursae, with ribbon of long and narrow needle-shaped spines extending from ductus bursae to base of bulla seminalis, ductus seminalis arising from anterior part of bulla seminalis; corpus bursae broadly rounded; signum plate sub-ovate, strongly sclerotised and weakly serrate anteriorly with pair of lateral long, narrow acute sclerites directed anteriorly.</p></tp:treatment-sec><tp:treatment-sec sec-type="variation" id="SECID0EHEAG"><title>Variation.</title><p>The shape of the posteromedial plate varies from sub-triangular to sub-rectangular; lateral sub-ostial sclerite varies in width from elongate to broadly rounded, usually with distinct sclerotisation in medial 1/4, but is uniformly sclerotised in one specimen; apophyses anteriores vary in length from as long as, to shorter than segment VIII.</p></tp:treatment-sec><tp:treatment-sec sec-type="biology" id="SECID0EMEAG"><title>Biology.</title><p>The adults have been collected from early May to mid-August at altitudes between 970 and 2350 m.</p></tp:treatment-sec><tp:treatment-sec sec-type="distribution" id="SECID0EREAG"><title>Distribution.</title><p>Afghanistan, Pakistan.</p></tp:treatment-sec><tp:treatment-sec sec-type="etymology" id="SECID0EWEAG"><title>Etymology.</title><p>The specific name reflects the distribution of this new species in Afghanistan.</p></tp:treatment-sec><tp:treatment-sec><!--Section generated to contain objects referenced in tp:taxon-treatment.--><fig id="F1" position="float" orientation="portrait"><object-id xmlns:xlink="http://www.w3.org/1999/xlink" content-type="doi" xlink:type="simple">10.3897/zookeys.1099.82530.figures1-8</object-id><object-id xmlns:xlink="http://www.w3.org/1999/xlink" content-type="arpha" xlink:type="simple">05467E29-F384-5A89-A0BC-4C677465850F</object-id><label>Figures 1–8.</label><caption><p><italic><tp:taxon-name><tp:taxon-name-part taxon-name-part-type="genus" reg="Filatima">Filatima</tp:taxon-name-part></tp:taxon-name></italic> spp., details of external morphology <bold>1–4</bold> head, lateral view <bold>1</bold><italic><tp:taxon-name><tp:taxon-name-part taxon-name-part-type="genus" reg="Filatima">F.</tp:taxon-name-part><tp:taxon-name-part taxon-name-part-type="species" reg="armata">armata</tp:taxon-name-part></tp:taxon-name></italic> sp. nov., <abbrev xmlns:xlink="http://www.w3.org/1999/xlink" xlink:title="paratype" id="ABBRID0EYOAC" xlink:type="simple">PT</abbrev>, 50 km NW Ardekan, Tange Surkh <bold>2</bold><italic><tp:taxon-name><tp:taxon-name-part taxon-name-part-type="genus" reg="Filatima">F.</tp:taxon-name-part><tp:taxon-name-part taxon-name-part-type="species" reg="subarmata">subarmata</tp:taxon-name-part></tp:taxon-name></italic> sp. nov., <abbrev xmlns:xlink="http://www.w3.org/1999/xlink" xlink:title="paratype" id="ABBRID0EJPAC" xlink:type="simple">PT</abbrev>, Quetta <bold>3</bold><italic><tp:taxon-name><tp:taxon-name-part taxon-name-part-type="genus" reg="Filatima">F.</tp:taxon-name-part><tp:taxon-name-part taxon-name-part-type="species" reg="afghana">afghana</tp:taxon-name-part></tp:taxon-name></italic> sp. nov., <abbrev xmlns:xlink="http://www.w3.org/1999/xlink" xlink:title="paratype" id="ABBRID0E1PAC" xlink:type="simple">PT</abbrev>, Kabul <bold>4</bold><italic><tp:taxon-name><tp:taxon-name-part taxon-name-part-type="genus" reg="Filatima">F.</tp:taxon-name-part><tp:taxon-name-part taxon-name-part-type="species" reg="karii">karii</tp:taxon-name-part></tp:taxon-name></italic> sp. nov., <abbrev xmlns:xlink="http://www.w3.org/1999/xlink" xlink:title="holotype" id="ABBRID0EMAAE" xlink:type="simple">HT</abbrev><bold>5–8</bold> male hindwing, underside (arrow indicates row of caudally directed scales on R5) <bold>5</bold><italic><tp:taxon-name><tp:taxon-name-part taxon-name-part-type="genus" reg="Filatima">F.</tp:taxon-name-part><tp:taxon-name-part taxon-name-part-type="species" reg="armata">armata</tp:taxon-name-part></tp:taxon-name></italic> sp. nov., <abbrev xmlns:xlink="http://www.w3.org/1999/xlink" xlink:title="holotype" id="ABBRID0E6AAE" xlink:type="simple">HT</abbrev><bold>6, 7</bold><italic><tp:taxon-name><tp:taxon-name-part taxon-name-part-type="genus" reg="Filatima">F.</tp:taxon-name-part><tp:taxon-name-part taxon-name-part-type="species" reg="subarmata">subarmata</tp:taxon-name-part></tp:taxon-name></italic> sp. nov., <abbrev xmlns:xlink="http://www.w3.org/1999/xlink" xlink:title="paratype" id="ABBRID0EQBAE" xlink:type="simple">PT</abbrev>, 70 km S. v. Teheran <bold>6</bold> in transmitted light <bold>7</bold> in reflected light <bold>8</bold><italic><tp:taxon-name><tp:taxon-name-part taxon-name-part-type="genus" reg="Filatima">F.</tp:taxon-name-part><tp:taxon-name-part taxon-name-part-type="species" reg="afghana">afghana</tp:taxon-name-part></tp:taxon-name></italic> sp. nov., <abbrev xmlns:xlink="http://www.w3.org/1999/xlink" xlink:title="paratype" id="ABBRID0EFCAE" xlink:type="simple">PT</abbrev>, Sarobi.</p></caption><graphic xmlns:xlink="http://www.w3.org/1999/xlink" xlink:href="zookeys-1099-087_article-82530__-g001.jpg" position="float" orientation="portrait" xlink:type="simple" id="oo_679869.jpg"><uri content-type="original_file" xlink:type="simple">https://binary.pensoft.net/fig/679869</uri></graphic></fig></tp:treatment-sec></tp:taxon-treatment>
