# Supplementary material for: ﻿New species and new records of the genus Filatima Busck, 1939 (Lepidoptera, Gelechiidae) from Central Asia
Source: Zookeys. 2022 May 3;1099:87–110. doi: 10.3897/zookeys.1099.82530 (PMC9848853; doi:10.3897/zookeys.1099.82530)
Supplement: XML Treatment for Filatima karii [file zookeys.1099.82530-treatment4.xml]

<!DOCTYPE tp:taxon-treatment
  PUBLIC "-//TaxonX//DTD Taxonomic Treatment Publishing DTD v0 20100105//EN" "tax-treatment-NSO.dtd">
<tp:taxon-treatment xmlns:tp="http://www.plazi.org/taxpub"><tp:treatment-meta><kwd-group><label>Taxon classification</label><kwd>
                <named-content content-type="kingdom">Animalia</named-content>
              </kwd><kwd>
                <named-content content-type="order">Lepidoptera</named-content>
              </kwd><kwd>
                <named-content content-type="family">Gelechiidae</named-content>
              </kwd></kwd-group><mixed-citation publication-type="journal"><person-group><name><surname>Bidzilya</surname><given-names>Oleksiy</given-names></name><name><surname>Huemer</surname><given-names>Peter</given-names></name></person-group><article-title>﻿New species and new records of the genus <italic><tp:taxon-name><tp:taxon-name-part taxon-name-part-type="genus" reg="Filatima">Filatima</tp:taxon-name-part></tp:taxon-name></italic> Busck, 1939 (<tp:taxon-name><tp:taxon-name-part taxon-name-part-type="order">Lepidoptera</tp:taxon-name-part></tp:taxon-name>, <tp:taxon-name><tp:taxon-name-part taxon-name-part-type="family">Gelechiidae</tp:taxon-name-part></tp:taxon-name>) from Central Asia</article-title><source>Zookeys</source><day>03</day><month>05</month><year>2022</year><volume>1099</volume><fpage>87</fpage><lpage>110</lpage><pub-id pub-id-type="doi">10.3897/zookeys.1099.82530</pub-id></mixed-citation></tp:treatment-meta><tp:nomenclature><label>﻿</label><tp:taxon-name>
              <object-id xmlns:xlink="http://www.w3.org/1999/xlink" content-type="arpha" xlink:type="simple">79F7E78D-7EA5-50EC-9099-9550EFECC8DA</object-id>
              <tp:taxon-name-part taxon-name-part-type="genus" reg="Filatima">Filatima</tp:taxon-name-part>
              <tp:taxon-name-part taxon-name-part-type="species" reg="karii">karii</tp:taxon-name-part>
              <object-id xmlns:xlink="http://www.w3.org/1999/xlink" content-type="zoobank" xlink:type="simple">http://zoobank.org/5322FBFF-6C65-47A4-9BC8-E64BEAC3C2FD</object-id>
            </tp:taxon-name><tp:taxon-status xmlns:xlink="http://www.w3.org/1999/xlink" xlink:type="simple">sp. nov.</tp:taxon-status><xref ref-type="fig" rid="F1">Figs 4</xref><xref ref-type="fig" rid="F7">, 40–43</xref></tp:nomenclature><tp:treatment-sec sec-type="material" id="SECID0EMGAG"><title>Material examined.</title><p><bold><italic>Holotype</italic></bold> [Tajikistan] • ♂; W-Pamir mts, <named-content xmlns:xlink="http://www.w3.org/1999/xlink" content-type="dwc:verbatimCoordinates" xlink:type="simple"><named-content content-type="geo-json" specific-use="{&#34;type&#34;:&#34;Point&#34;,&#34;coordinates&#34;:[72.575556,37.015278]}" id="NCID0E1GAG" xlink:type="simple">37°00'55"N, 72°34'32"E</named-content></named-content>, Pijanj/Pamir River by Zugvand village; 2810 m; 25 Jul 2013; [genitalia slide number] 152/16, O. Bidzilya; K. Nupponen &amp; R. Haverinen leg.; <abbrev xmlns:xlink="http://www.w3.org/1999/xlink" content-type="institution" xlink:title="Research Collection of Kari &amp; Timo Nupponen, Espoo, Finland" id="ABBRID0E6GAG" xlink:type="simple">NUPP</abbrev>.</p></tp:treatment-sec><tp:treatment-sec sec-type="diagnosis" id="SECID0EEHAG"><title>Diagnosis.</title><p>Externally this new species is recognised by the light brown forewing with the costal margin distinctly mottled with black (Fig. <xref ref-type="fig" rid="F7">40</xref>). <italic><tp:taxon-name><tp:taxon-name-part taxon-name-part-type="genus" reg="Filatima">Filatima</tp:taxon-name-part><tp:taxon-name-part taxon-name-part-type="species" reg="fontisella">fontisella</tp:taxon-name-part></tp:taxon-name></italic> Lvovsky &amp; Piskunov, 1989 from Mongolia shares with <italic><tp:taxon-name><tp:taxon-name-part taxon-name-part-type="genus" reg="Filatima">Filatima</tp:taxon-name-part><tp:taxon-name-part taxon-name-part-type="species" reg="karii">karii</tp:taxon-name-part></tp:taxon-name></italic> sp. nov. the absence of row of scales on the ventral surface of the male hindwings and somewhat similar forewing pattern. However, in <italic><tp:taxon-name><tp:taxon-name-part taxon-name-part-type="genus" reg="Filatima">F.</tp:taxon-name-part><tp:taxon-name-part taxon-name-part-type="species" reg="fontisella">fontisella</tp:taxon-name-part></tp:taxon-name></italic> forewing is lighter, pale yellow, and the wingspan is smaller (11–15 mm contrary to 17.2 mm in <italic><tp:taxon-name><tp:taxon-name-part taxon-name-part-type="genus" reg="Filatima">F.</tp:taxon-name-part><tp:taxon-name-part taxon-name-part-type="species" reg="karii">karii</tp:taxon-name-part></tp:taxon-name></italic> sp. nov.). The male genitalia (Figs <xref ref-type="fig" rid="F7">41</xref>, <xref ref-type="fig" rid="F7">42</xref>) resemble those of <italic><tp:taxon-name><tp:taxon-name-part taxon-name-part-type="genus" reg="Filatima">F.</tp:taxon-name-part><tp:taxon-name-part taxon-name-part-type="species" reg="fontisella">fontisella</tp:taxon-name-part></tp:taxon-name></italic>, <italic><tp:taxon-name><tp:taxon-name-part taxon-name-part-type="genus" reg="Filatima">F.</tp:taxon-name-part><tp:taxon-name-part taxon-name-part-type="species" reg="ukrainica">ukrainica</tp:taxon-name-part></tp:taxon-name></italic> Piskunov, 1971, and <italic><tp:taxon-name><tp:taxon-name-part taxon-name-part-type="genus" reg="Filatima">F.</tp:taxon-name-part><tp:taxon-name-part taxon-name-part-type="species" reg="multicornuta">multicornuta</tp:taxon-name-part></tp:taxon-name></italic>, all with well-developed horn-shaped anellus sclerites. Apical U-shaped (V-shaped in above species) cornutus and very broad left extension of the phallus sheath are characteristic for the new species.</p><fig id="F7" position="float" orientation="portrait"><object-id xmlns:xlink="http://www.w3.org/1999/xlink" content-type="doi" xlink:type="simple">10.3897/zookeys.1099.82530.figures40-43</object-id><object-id xmlns:xlink="http://www.w3.org/1999/xlink" content-type="arpha" xlink:type="simple">887DCCF6-71E8-5B6A-B161-4087AC0D1A2B</object-id><label>Figures 40–43.</label><caption><p><italic><tp:taxon-name><tp:taxon-name-part taxon-name-part-type="genus" reg="Filatima">Filatima</tp:taxon-name-part><tp:taxon-name-part taxon-name-part-type="species" reg="karii">karii</tp:taxon-name-part></tp:taxon-name></italic> sp. nov., holotype <bold>40</bold> adult <bold>41</bold> male genitalia, unrolling <bold>42</bold> phallus <bold>43</bold> segment VIII <bold>44–47</bold><italic><tp:taxon-name><tp:taxon-name-part taxon-name-part-type="genus" reg="Filatima">Filatima</tp:taxon-name-part><tp:taxon-name-part taxon-name-part-type="species" reg="nigrimediella">nigrimediella</tp:taxon-name-part></tp:taxon-name></italic> Bidz., holotype <bold>44</bold> adult <bold>45</bold> male genitalia, unrolling (gen. slide 109/18, <abbrev xmlns:xlink="http://www.w3.org/1999/xlink" xlink:title="Oleksiy Bidzilya" id="ABBRID0EPLAG" xlink:type="simple">OB</abbrev>) <bold>46</bold> phallus (gen. slide 109/18, <abbrev xmlns:xlink="http://www.w3.org/1999/xlink" xlink:title="Oleksiy Bidzilya" id="ABBRID0EVLAG" xlink:type="simple">OB</abbrev>) <bold>47</bold> segment VIII (gen. slide 109/18, <abbrev xmlns:xlink="http://www.w3.org/1999/xlink" xlink:title="Oleksiy Bidzilya" id="ABBRID0E2LAG" xlink:type="simple">OB</abbrev>).</p></caption><graphic xmlns:xlink="http://www.w3.org/1999/xlink" xlink:href="zookeys-1099-087_article-82530__-g007.jpg" position="float" orientation="portrait" xlink:type="simple" id="oo_679875.jpg"><uri content-type="original_file" xlink:type="simple">https://binary.pensoft.net/fig/679875</uri></graphic></fig></tp:treatment-sec><tp:treatment-sec sec-type="description" id="SECID0EEMAG"><title>Description.</title><p>(Figs <xref ref-type="fig" rid="F1">4</xref>, <xref ref-type="fig" rid="F7">40</xref>). Wingspan 17.2 mm. Head covered with pale white, brown-tipped scales, frons white, labial palpus recurved, segment 2 white, dark brown at base, underside with brush of modified white scales and few brown scales at apex, segment 3 slender, 1/3 width and ~ 2/3 length of segment 2, white mixed with light brown, antennal scape white densely mixed with brown, flagellum ringed white and brown (Fig. <xref ref-type="fig" rid="F1">4</xref>); thorax and tegulae slightly darker than neck, brown mottled with pale white; forewing light brown, slightly darker in distal 2/3, diffuse dark brown spots in mid-wing at 1/3 and 2/3, fold slightly darker than adjacent area of forewing, costal margin and base with distinct black suffusion, cilia pale white to light brown, with distinct brown tips; hindwing grey in basal half and darker, light brown in distal half, veins distinct, mottled with dark brown.</p><p><bold><italic>Male genitalia</italic></bold> (Figs <xref ref-type="fig" rid="F7">41–43</xref>). Tergum VIII egg-shaped, with distinct moderately broad anterolateral arms, anterior margin sclerotised; sternum VIII subtrapezoidal, posterolateral corners rounded, posteromedial emargination broad, anterolateral arms long and narrow (Fig. <xref ref-type="fig" rid="F7">43</xref>). Uncus basally as broad as long, narrowed to 3/4 length, apically weakly widened, posterior margin straight, laterally covered with strong setae; gnathos approx. length of uncus, apical 1/3 of medial sclerite curved at right angle, weakly broadened; tegumen elongated, sub-triangular, gradually narrowed distally, anteromedial incision reaching to ~ 1/2 of its length; valva moderately broad, gradually tapered to a bluntly pointed apex, gradually curved, extending to apex of gnathos; sacculus membranous, finger-shaped, of even width and apex bluntly rounded, 1/2 length of valva; sclerites of anellus symmetrical, with stout base and long horn-shaped outwardly turned distal sclerite, as long as sacculus; vinculum short, band-shaped, saccus weakly narrowed towards rounded apex, slightly extending beyond anterior projection of pedunculus; phallus slightly shorter than tegumen, weakly narrowed at base, with medial horn-shaped cornutus and apical U-shaped cornutus with its right process slightly longer than left process; additionally, there are two lateral extensions of the phallus sheath: the left one is long and broad with two basal teeth on left side, and the right one is short, narrow; bulbus ejaculatorius short.</p><p><bold><italic>Female genitalia</italic>.</bold> Unknown.</p></tp:treatment-sec><tp:treatment-sec sec-type="biology" id="SECID0EMNAG"><title>Biology.</title><p>The holotype was collected in late July at an altitude of c. 2800 m. The collecting site is the edge between a steep rocky slope and riverside sand dunes with plenty of <italic><tp:taxon-name><tp:taxon-name-part taxon-name-part-type="genus" reg="Salix">Salix</tp:taxon-name-part></tp:taxon-name></italic> (see <xref ref-type="bibr" rid="B9">Bidzilya et al. 2019</xref>: 125, fig. 43).</p></tp:treatment-sec><tp:treatment-sec sec-type="distribution" id="SECID0E4NAG"><title>Distribution.</title><p>Tajikistan.</p></tp:treatment-sec><tp:treatment-sec sec-type="etymology" id="SECID0ECOAG"><title>Etymology.</title><p>We dedicate this species to the late Kari Nupponen, leading specialist on the <tp:taxon-name><tp:taxon-name-part taxon-name-part-type="family">Scythrididae</tp:taxon-name-part></tp:taxon-name>, outstanding collector, and a wonderful friend who passed away much too early.</p></tp:treatment-sec><tp:treatment-sec><!--Section generated to contain objects referenced in tp:taxon-treatment.--><fig id="F1" position="float" orientation="portrait"><object-id xmlns:xlink="http://www.w3.org/1999/xlink" content-type="doi" xlink:type="simple">10.3897/zookeys.1099.82530.figures1-8</object-id><object-id xmlns:xlink="http://www.w3.org/1999/xlink" content-type="arpha" xlink:type="simple">05467E29-F384-5A89-A0BC-4C677465850F</object-id><label>Figures 1–8.</label><caption><p><italic><tp:taxon-name><tp:taxon-name-part taxon-name-part-type="genus" reg="Filatima">Filatima</tp:taxon-name-part></tp:taxon-name></italic> spp., details of external morphology <bold>1–4</bold> head, lateral view <bold>1</bold><italic><tp:taxon-name><tp:taxon-name-part taxon-name-part-type="genus" reg="Filatima">F.</tp:taxon-name-part><tp:taxon-name-part taxon-name-part-type="species" reg="armata">armata</tp:taxon-name-part></tp:taxon-name></italic> sp. nov., <abbrev xmlns:xlink="http://www.w3.org/1999/xlink" xlink:title="paratype" id="ABBRID0EYOAC" xlink:type="simple">PT</abbrev>, 50 km NW Ardekan, Tange Surkh <bold>2</bold><italic><tp:taxon-name><tp:taxon-name-part taxon-name-part-type="genus" reg="Filatima">F.</tp:taxon-name-part><tp:taxon-name-part taxon-name-part-type="species" reg="subarmata">subarmata</tp:taxon-name-part></tp:taxon-name></italic> sp. nov., <abbrev xmlns:xlink="http://www.w3.org/1999/xlink" xlink:title="paratype" id="ABBRID0EJPAC" xlink:type="simple">PT</abbrev>, Quetta <bold>3</bold><italic><tp:taxon-name><tp:taxon-name-part taxon-name-part-type="genus" reg="Filatima">F.</tp:taxon-name-part><tp:taxon-name-part taxon-name-part-type="species" reg="afghana">afghana</tp:taxon-name-part></tp:taxon-name></italic> sp. nov., <abbrev xmlns:xlink="http://www.w3.org/1999/xlink" xlink:title="paratype" id="ABBRID0E1PAC" xlink:type="simple">PT</abbrev>, Kabul <bold>4</bold><italic><tp:taxon-name><tp:taxon-name-part taxon-name-part-type="genus" reg="Filatima">F.</tp:taxon-name-part><tp:taxon-name-part taxon-name-part-type="species" reg="karii">karii</tp:taxon-name-part></tp:taxon-name></italic> sp. nov., <abbrev xmlns:xlink="http://www.w3.org/1999/xlink" xlink:title="holotype" id="ABBRID0EMAAE" xlink:type="simple">HT</abbrev><bold>5–8</bold> male hindwing, underside (arrow indicates row of caudally directed scales on R5) <bold>5</bold><italic><tp:taxon-name><tp:taxon-name-part taxon-name-part-type="genus" reg="Filatima">F.</tp:taxon-name-part><tp:taxon-name-part taxon-name-part-type="species" reg="armata">armata</tp:taxon-name-part></tp:taxon-name></italic> sp. nov., <abbrev xmlns:xlink="http://www.w3.org/1999/xlink" xlink:title="holotype" id="ABBRID0E6AAE" xlink:type="simple">HT</abbrev><bold>6, 7</bold><italic><tp:taxon-name><tp:taxon-name-part taxon-name-part-type="genus" reg="Filatima">F.</tp:taxon-name-part><tp:taxon-name-part taxon-name-part-type="species" reg="subarmata">subarmata</tp:taxon-name-part></tp:taxon-name></italic> sp. nov., <abbrev xmlns:xlink="http://www.w3.org/1999/xlink" xlink:title="paratype" id="ABBRID0EQBAE" xlink:type="simple">PT</abbrev>, 70 km S. v. Teheran <bold>6</bold> in transmitted light <bold>7</bold> in reflected light <bold>8</bold><italic><tp:taxon-name><tp:taxon-name-part taxon-name-part-type="genus" reg="Filatima">F.</tp:taxon-name-part><tp:taxon-name-part taxon-name-part-type="species" reg="afghana">afghana</tp:taxon-name-part></tp:taxon-name></italic> sp. nov., <abbrev xmlns:xlink="http://www.w3.org/1999/xlink" xlink:title="paratype" id="ABBRID0EFCAE" xlink:type="simple">PT</abbrev>, Sarobi.</p></caption><graphic xmlns:xlink="http://www.w3.org/1999/xlink" xlink:href="zookeys-1099-087_article-82530__-g001.jpg" position="float" orientation="portrait" xlink:type="simple" id="oo_679869.jpg"><uri content-type="original_file" xlink:type="simple">https://binary.pensoft.net/fig/679869</uri></graphic></fig></tp:treatment-sec><ref-list><ref id="B9"><mixed-citation xmlns:xlink="http://www.w3.org/1999/xlink" xlink:type="simple"><person-group><name name-style="western"><surname>Bidzilya</surname><given-names>O</given-names></name><name name-style="western"><surname>Huemer</surname><given-names>P</given-names></name><name name-style="western"><surname>Nupponen</surname><given-names>K</given-names></name><name name-style="western"><surname>Šumpich</surname><given-names>J</given-names></name></person-group> (<year>2019</year>) <article-title>A review of some new or little-known species of the genus <italic><tp:taxon-name><tp:taxon-name-part taxon-name-part-type="genus">Gnorimoschema</tp:taxon-name-part></tp:taxon-name></italic> (<tp:taxon-name><tp:taxon-name-part taxon-name-part-type="order">Lepidoptera</tp:taxon-name-part></tp:taxon-name>, <tp:taxon-name><tp:taxon-name-part taxon-name-part-type="family">Gelechiidae</tp:taxon-name-part></tp:taxon-name>) from the Palaearctic region.</article-title><source>ZooKeys</source><volume>857</volume>: <fpage>105</fpage>–<lpage>138</lpage>. <ext-link xlink:href="10.3897/zookeys.857.34188" ext-link-type="doi" xlink:type="simple">https://doi.org/10.3897/zookeys.857.34188</ext-link></mixed-citation></ref></ref-list></tp:taxon-treatment>
