# Supplementary material for: ﻿New species and new records of the genus Filatima Busck, 1939 (Lepidoptera, Gelechiidae) from Central Asia
Source: Zookeys. 2022 May 3;1099:87–110. doi: 10.3897/zookeys.1099.82530 (PMC9848853; doi:10.3897/zookeys.1099.82530)
Supplement: XML Treatment for Filatima multicornuta [file zookeys.1099.82530-treatment5.xml]

<!DOCTYPE tp:taxon-treatment
  PUBLIC "-//TaxonX//DTD Taxonomic Treatment Publishing DTD v0 20100105//EN" "tax-treatment-NSO.dtd">
<tp:taxon-treatment xmlns:tp="http://www.plazi.org/taxpub"><tp:treatment-meta><kwd-group><label>Taxon classification</label><kwd>
                <named-content content-type="kingdom">Animalia</named-content>
              </kwd><kwd>
                <named-content content-type="order">Lepidoptera</named-content>
              </kwd><kwd>
                <named-content content-type="family">Gelechiidae</named-content>
              </kwd></kwd-group><mixed-citation publication-type="journal"><person-group><name><surname>Bidzilya</surname><given-names>Oleksiy</given-names></name><name><surname>Huemer</surname><given-names>Peter</given-names></name></person-group><article-title>﻿New species and new records of the genus <italic><tp:taxon-name><tp:taxon-name-part taxon-name-part-type="genus" reg="Filatima">Filatima</tp:taxon-name-part></tp:taxon-name></italic> Busck, 1939 (<tp:taxon-name><tp:taxon-name-part taxon-name-part-type="order">Lepidoptera</tp:taxon-name-part></tp:taxon-name>, <tp:taxon-name><tp:taxon-name-part taxon-name-part-type="family">Gelechiidae</tp:taxon-name-part></tp:taxon-name>) from Central Asia</article-title><source>Zookeys</source><day>03</day><month>05</month><year>2022</year><volume>1099</volume><fpage>87</fpage><lpage>110</lpage><pub-id pub-id-type="doi">10.3897/zookeys.1099.82530</pub-id></mixed-citation></tp:treatment-meta><tp:nomenclature><label>﻿</label><tp:taxon-name>
              <object-id xmlns:xlink="http://www.w3.org/1999/xlink" content-type="arpha" xlink:type="simple">189905BA-A0F6-5317-B74F-878AA8CEA0C1</object-id>
              <tp:taxon-name-part taxon-name-part-type="genus" reg="Filatima">Filatima</tp:taxon-name-part>
              <tp:taxon-name-part taxon-name-part-type="species" reg="multicornuta">multicornuta</tp:taxon-name-part>
            </tp:taxon-name><tp:taxon-authority>Bidzilya &amp; Nupponen, 2018</tp:taxon-authority><xref ref-type="fig" rid="F8">Figs 48</xref><xref ref-type="fig" rid="F8">, 49</xref><tp:nomenclature-citation-list><tp:nomenclature-citation><tp:taxon-name>
                  <tp:taxon-name-part taxon-name-part-type="genus" reg="Filatima">Filatima</tp:taxon-name-part>
                  <tp:taxon-name-part taxon-name-part-type="species" reg="multicornuta">multicornuta</tp:taxon-name-part>
                </tp:taxon-name><comment>Bidzilya &amp; Nupponen, 2018: 395</comment></tp:nomenclature-citation></tp:nomenclature-citation-list></tp:nomenclature><tp:treatment-sec sec-type="material" id="SECID0EHQAG"><title>Material examined.</title><p>[Mongolia] • 1 ♂, 1 ♀; Central aimak, 12 km S von Somon Bajanbaraat; 1380 m; 8 Jun 1967; [genitalia slide number] 214/20♂, 215/20♀, O. Bidzilya; Exp. Dr. Z. Kaszab, 1967, Nr. 776 • 1 ♂, 1 ♀; Bajanchongor aimak, 8 km S von Somon Zinst; 1400 m; 25 Jun 1964; [genitalia slide number] 49/22♂, 50/22♀, O. Bidzilya; Exp. Dr. Z. Kaszab, 1964, Nr. 198 • 1 ♀; Gobi Altaj aimak, NW Ecke des Chasat chajrchan ul Gebirge, 2 km NW von Somon Bičigt. 1900 m; 14 Jul 1966; [genitalia slide number] 62/22♀, O. Bidzilya; Exp. Dr. Z. Kaszab, 1966, Nr. 688; all <named-content xmlns:xlink="http://www.w3.org/1999/xlink" content-type="dwc:institutional_code" xlink:title="Hungarian Natural History Museum, Budapest, Hungary" xlink:href="http://grbio.org/institution/hungarian-natural-history-museum" xlink:type="simple">NHMB</named-content>.</p><fig id="F8" position="float" orientation="portrait"><object-id xmlns:xlink="http://www.w3.org/1999/xlink" content-type="doi" xlink:type="simple">10.3897/zookeys.1099.82530.figures48-50</object-id><object-id xmlns:xlink="http://www.w3.org/1999/xlink" content-type="arpha" xlink:type="simple">AF1774FA-953B-5FA9-B31E-C17316E7F56C</object-id><label>Figures 48–50.</label><caption><p><italic><tp:taxon-name><tp:taxon-name-part taxon-name-part-type="genus" reg="Filatima">Filatima</tp:taxon-name-part></tp:taxon-name></italic> spp., female genitalia <bold>48, 49</bold><italic><tp:taxon-name><tp:taxon-name-part taxon-name-part-type="genus" reg="Filatima">Filatima</tp:taxon-name-part><tp:taxon-name-part taxon-name-part-type="species" reg="multicornuta">multicornuta</tp:taxon-name-part></tp:taxon-name></italic> Bidz. &amp; Nupp., Mongolia. <bold>48</bold> Gen. slide 50/22, <abbrev xmlns:xlink="http://www.w3.org/1999/xlink" xlink:title="Oleksiy Bidzilya" id="ABBRID0EQRAG" xlink:type="simple">OB</abbrev> 49 gen. slide 215/20, <abbrev xmlns:xlink="http://www.w3.org/1999/xlink" xlink:title="Oleksiy Bidzilya" id="ABBRID0EURAG" xlink:type="simple">OB</abbrev><bold>50</bold><italic><tp:taxon-name><tp:taxon-name-part taxon-name-part-type="genus" reg="Filatima">F.</tp:taxon-name-part><tp:taxon-name-part taxon-name-part-type="species" reg="zagulajevi">zagulajevi</tp:taxon-name-part></tp:taxon-name></italic> Anikin &amp; Piskunov, Kazakhstan, gen. slide 15/18, <abbrev xmlns:xlink="http://www.w3.org/1999/xlink" xlink:title="Oleksiy Bidzilya" id="ABBRID0EFSAG" xlink:type="simple">OB</abbrev>.</p></caption><graphic xmlns:xlink="http://www.w3.org/1999/xlink" xlink:href="zookeys-1099-087_article-82530__-g008.jpg" position="float" orientation="portrait" xlink:type="simple" id="oo_679876.jpg"><uri content-type="original_file" xlink:type="simple">https://binary.pensoft.net/fig/679876</uri></graphic></fig><p>The species has been recently described from four males from Tuva Republic of Russia and Mongolian Altai. Our study of additional material from Mongolia resulted in the discovery of the hitherto unknown female which is described below.</p><p><bold><italic>Female genitalia</italic></bold> (Figs <xref ref-type="fig" rid="F8">48</xref>, <xref ref-type="fig" rid="F8">49</xref>). Papillae anales sub-ovate, densely covered with short setae; apophyses anteriores 4 × as long as apophyses posteriores; segment VIII subrectangular, slightly longer than broad; sternum VIII with posterior margin weakly emarginated, evenly sclerotised, with rounded sclerites covered with minute thorns at base of apophyses anteriores; medial sclerite narrow, cone-shaped, extending to the anterior margin of sternum VIII; ductus bursae short and broad, with indistinct transition to corpus bursae, numerous dense and strong needle-shaped spines do not extend so far anteriorly as on the right side, more delicate and less dense hair-like spines from 1/3 to 1/2 length in left side, several longitudinal overlapping folds extending to 1/4 to 1/2 length into corpus bursae; corpus bursae oval, signum basal plate rounded, covered with short thorns and two anteriorly directed horn-shaped lobes.</p></tp:treatment-sec><tp:treatment-sec sec-type="remarks" id="SECID0E5SAG"><title>Remarks.</title><p>The female genitalia of <italic><tp:taxon-name><tp:taxon-name-part taxon-name-part-type="genus" reg="Filatima">F.</tp:taxon-name-part><tp:taxon-name-part taxon-name-part-type="species" reg="multicornuta">multicornuta</tp:taxon-name-part></tp:taxon-name></italic> (Figs <xref ref-type="fig" rid="F8">48</xref>, <xref ref-type="fig" rid="F8">49</xref>) resemble that of <italic><tp:taxon-name><tp:taxon-name-part taxon-name-part-type="genus" reg="Filatima">F.</tp:taxon-name-part><tp:taxon-name-part taxon-name-part-type="species" reg="zagulajevi">zagulajevi</tp:taxon-name-part></tp:taxon-name></italic> Anikin &amp; Piskunov, 1996 (Fig. <xref ref-type="fig" rid="F8">50</xref>), but the left side of the ductus bursae is more densely covered with microspines, whereas the right side is less covered with microspines in <italic><tp:taxon-name><tp:taxon-name-part taxon-name-part-type="genus" reg="Filatima">F.</tp:taxon-name-part><tp:taxon-name-part taxon-name-part-type="species" reg="zagulajevi">zagulajevi</tp:taxon-name-part></tp:taxon-name></italic>. Additionally, the longitudinal folds are longer and the medial sclerite is shorter in <italic><tp:taxon-name><tp:taxon-name-part taxon-name-part-type="genus" reg="Filatima">F.</tp:taxon-name-part><tp:taxon-name-part taxon-name-part-type="species" reg="zagulajevi">zagulajevi</tp:taxon-name-part></tp:taxon-name></italic> (Fig. <xref ref-type="fig" rid="F8">50</xref>).</p></tp:treatment-sec></tp:taxon-treatment>
