# Supplementary material for: ﻿New species and new records of the genus Filatima Busck, 1939 (Lepidoptera, Gelechiidae) from Central Asia
Source: Zookeys. 2022 May 3;1099:87–110. doi: 10.3897/zookeys.1099.82530 (PMC9848853; doi:10.3897/zookeys.1099.82530)
Supplement: XML Treatment for Filatima asiatica [file zookeys.1099.82530-treatment8.xml]

<!DOCTYPE tp:taxon-treatment
  PUBLIC "-//TaxonX//DTD Taxonomic Treatment Publishing DTD v0 20100105//EN" "tax-treatment-NSO.dtd">
<tp:taxon-treatment xmlns:tp="http://www.plazi.org/taxpub"><tp:treatment-meta><kwd-group><label>Taxon classification</label><kwd>
                <named-content content-type="kingdom">Animalia</named-content>
              </kwd><kwd>
                <named-content content-type="order">Lepidoptera</named-content>
              </kwd><kwd>
                <named-content content-type="family">Gelechiidae</named-content>
              </kwd></kwd-group><mixed-citation publication-type="journal"><person-group><name><surname>Bidzilya</surname><given-names>Oleksiy</given-names></name><name><surname>Huemer</surname><given-names>Peter</given-names></name></person-group><article-title>﻿New species and new records of the genus <italic><tp:taxon-name><tp:taxon-name-part taxon-name-part-type="genus" reg="Filatima">Filatima</tp:taxon-name-part></tp:taxon-name></italic> Busck, 1939 (<tp:taxon-name><tp:taxon-name-part taxon-name-part-type="order">Lepidoptera</tp:taxon-name-part></tp:taxon-name>, <tp:taxon-name><tp:taxon-name-part taxon-name-part-type="family">Gelechiidae</tp:taxon-name-part></tp:taxon-name>) from Central Asia</article-title><source>Zookeys</source><day>03</day><month>05</month><year>2022</year><volume>1099</volume><fpage>87</fpage><lpage>110</lpage><pub-id pub-id-type="doi">10.3897/zookeys.1099.82530</pub-id></mixed-citation></tp:treatment-meta><tp:nomenclature><label>﻿</label><tp:taxon-name>
              <object-id xmlns:xlink="http://www.w3.org/1999/xlink" content-type="arpha" xlink:type="simple">C88BC238-0480-5032-80F5-A1968EC6E817</object-id>
              <tp:taxon-name-part taxon-name-part-type="genus" reg="Filatima">Filatima</tp:taxon-name-part>
              <tp:taxon-name-part taxon-name-part-type="species" reg="asiatica">asiatica</tp:taxon-name-part>
            </tp:taxon-name><tp:taxon-authority>Sattler, 1961</tp:taxon-authority><tp:nomenclature-citation-list><tp:nomenclature-citation><tp:taxon-name>
                  <tp:taxon-name-part taxon-name-part-type="genus" reg="Filatima">Filatima</tp:taxon-name-part>
                  <tp:taxon-name-part taxon-name-part-type="species" reg="asiatica">asiatica</tp:taxon-name-part>
                </tp:taxon-name><comment>Sattler, 1961: 119</comment></tp:nomenclature-citation><tp:nomenclature-citation><tp:taxon-name>
                  <tp:taxon-name-part taxon-name-part-type="genus" reg="Filatima"/>
                  <tp:taxon-name-part taxon-name-part-type="species" reg="bidentella"/>
                </tp:taxon-name><comment>= <tp:taxon-name><tp:taxon-name-part taxon-name-part-type="genus" reg="Filatima">Filatima</tp:taxon-name-part><tp:taxon-name-part taxon-name-part-type="species" reg="bidentella">bidentella</tp:taxon-name-part></tp:taxon-name> Bidzilya, 1998. Synonymised by <xref ref-type="bibr" rid="B7">Bidzilya and Nupponen (2018</xref>: 392) </comment></tp:nomenclature-citation></tp:nomenclature-citation-list></tp:nomenclature><tp:treatment-sec sec-type="distribution" id="SECID0EZ2AG"><title>Distribution.</title><p>Kyrgyzstan, Mongolia (<xref ref-type="bibr" rid="B40">Sattler 1961</xref>; <xref ref-type="bibr" rid="B31">Piskunov 1979</xref>), Russia: Tuva, Buryatia, Zabaikalskiy krai (<xref ref-type="bibr" rid="B5">Bidzilya and Budashkin 1998</xref>; <xref ref-type="bibr" rid="B7">Bidzilya and Nupponen 2018</xref>).</p></tp:treatment-sec><ref-list><ref id="B7"><mixed-citation xmlns:xlink="http://www.w3.org/1999/xlink" xlink:type="simple"><person-group><name name-style="western"><surname>Bidzilya</surname><given-names>O</given-names></name><name name-style="western"><surname>Nupponen</surname><given-names>K</given-names></name></person-group> (<year>2018</year>) <article-title>New species and new records of gelechiid moths (<tp:taxon-name><tp:taxon-name-part taxon-name-part-type="order">Lepidoptera</tp:taxon-name-part></tp:taxon-name>, <tp:taxon-name><tp:taxon-name-part taxon-name-part-type="family">Gelechiidae</tp:taxon-name-part></tp:taxon-name>) from southern Siberia.</article-title><source>Zootaxa</source><volume>4444</volume>(<issue>4</issue>): <fpage>381</fpage>–<lpage>408</lpage>. <ext-link xlink:href="10.11646/zootaxa.4444.4.2" ext-link-type="doi" xlink:type="simple">https://doi.org/10.11646/zootaxa.4444.4.2</ext-link></mixed-citation></ref><ref id="B40"><mixed-citation xmlns:xlink="http://www.w3.org/1999/xlink" xlink:type="simple"><person-group><name name-style="western"><surname>Sattler</surname><given-names>K</given-names></name></person-group> (<year>1961</year>) <article-title>Zwei neue Arten der Gattung <italic><tp:taxon-name><tp:taxon-name-part taxon-name-part-type="genus">Filatima</tp:taxon-name-part></tp:taxon-name></italic> Busck, 1939 (Lep., Gelech.).</article-title><source>Deutsche Entomologische Zeitschrift</source><volume>8</volume>: <fpage>117</fpage>–<lpage>120</lpage>. <ext-link xlink:href="10.1002/mmnd.4800080109" ext-link-type="doi" xlink:type="simple">https://doi.org/10.1002/mmnd.4800080109</ext-link></mixed-citation></ref><ref id="B31"><mixed-citation xmlns:xlink="http://www.w3.org/1999/xlink" xlink:type="simple"><person-group><name name-style="western"><surname>Piskunov</surname><given-names>VI</given-names></name></person-group> (<year>1979</year>) <article-title>On the fauna of the gelechiid moths (<tp:taxon-name><tp:taxon-name-part taxon-name-part-type="order">Lepidoptera</tp:taxon-name-part></tp:taxon-name>, <tp:taxon-name><tp:taxon-name-part taxon-name-part-type="family">Gelechiidae</tp:taxon-name-part></tp:taxon-name>) of Mongolia and Tuva.</article-title><source>Nasekomye Mongolii</source><volume>6</volume>: <fpage>394</fpage>–<lpage>403</lpage>. [in Russian]</mixed-citation></ref><ref id="B5"><mixed-citation xmlns:xlink="http://www.w3.org/1999/xlink" xlink:type="simple"><person-group><name name-style="western"><surname>Bidzilya</surname><given-names>OV</given-names></name><name name-style="western"><surname>Budashkin</surname><given-names>YuI</given-names></name></person-group> (<year>1998</year>) <article-title>New records of Microlepidoptera from the Ukraine. Journal of Ukrainian.</article-title><source>Entomological Society</source><volume>4</volume>(<issue>3–4</issue>): <fpage>3</fpage>–<lpage>16</lpage>. [in Russian]</mixed-citation></ref></ref-list></tp:taxon-treatment>
