# Supplementary material for: ﻿New species and new records of the genus Filatima Busck, 1939 (Lepidoptera, Gelechiidae) from Central Asia
Source: Zookeys. 2022 May 3;1099:87–110. doi: 10.3897/zookeys.1099.82530 (PMC9848853; doi:10.3897/zookeys.1099.82530)
Supplement: XML Treatment for Filatima djakovica [file zookeys.1099.82530-treatment9.xml]

<!DOCTYPE tp:taxon-treatment
  PUBLIC "-//TaxonX//DTD Taxonomic Treatment Publishing DTD v0 20100105//EN" "tax-treatment-NSO.dtd">
<tp:taxon-treatment xmlns:tp="http://www.plazi.org/taxpub"><tp:treatment-meta><kwd-group><label>Taxon classification</label><kwd>
                <named-content content-type="kingdom">Animalia</named-content>
              </kwd><kwd>
                <named-content content-type="order">Lepidoptera</named-content>
              </kwd><kwd>
                <named-content content-type="family">Gelechiidae</named-content>
              </kwd></kwd-group><mixed-citation publication-type="journal"><person-group><name><surname>Bidzilya</surname><given-names>Oleksiy</given-names></name><name><surname>Huemer</surname><given-names>Peter</given-names></name></person-group><article-title>﻿New species and new records of the genus <italic><tp:taxon-name><tp:taxon-name-part taxon-name-part-type="genus" reg="Filatima">Filatima</tp:taxon-name-part></tp:taxon-name></italic> Busck, 1939 (<tp:taxon-name><tp:taxon-name-part taxon-name-part-type="order">Lepidoptera</tp:taxon-name-part></tp:taxon-name>, <tp:taxon-name><tp:taxon-name-part taxon-name-part-type="family">Gelechiidae</tp:taxon-name-part></tp:taxon-name>) from Central Asia</article-title><source>Zookeys</source><day>03</day><month>05</month><year>2022</year><volume>1099</volume><fpage>87</fpage><lpage>110</lpage><pub-id pub-id-type="doi">10.3897/zookeys.1099.82530</pub-id></mixed-citation></tp:treatment-meta><tp:nomenclature><label>﻿</label><tp:taxon-name>
              <object-id xmlns:xlink="http://www.w3.org/1999/xlink" content-type="arpha" xlink:type="simple">91C6178F-3F18-5D6A-A96A-1794B86A512E</object-id>
              <tp:taxon-name-part taxon-name-part-type="genus" reg="Filatima">Filatima</tp:taxon-name-part>
              <tp:taxon-name-part taxon-name-part-type="species" reg="djakovica">djakovica</tp:taxon-name-part>
            </tp:taxon-name><tp:taxon-authority>Anikin &amp; Piskunov, 1996</tp:taxon-authority><tp:nomenclature-citation-list><tp:nomenclature-citation><tp:taxon-name>
                  <tp:taxon-name-part taxon-name-part-type="genus" reg="Filatima">Filatima</tp:taxon-name-part>
                  <tp:taxon-name-part taxon-name-part-type="species" reg="djakovica">djakovica</tp:taxon-name-part>
                </tp:taxon-name><comment>Anikin &amp; Piskunov, 1996: 173</comment></tp:nomenclature-citation></tp:nomenclature-citation-list></tp:nomenclature><tp:treatment-sec sec-type="distribution" id="SECID0EA5AG"><title>Distribution.</title><p>Romania (<xref ref-type="bibr" rid="B38">Rákosy et al. 2003</xref>), Ukraine (<xref ref-type="bibr" rid="B6">Bidzilya and Budashkin 2017</xref>: 13), Russia: Vladimir and Saratov regions (<xref ref-type="bibr" rid="B1">Anikin and Piskunov 1996</xref>; <xref ref-type="bibr" rid="B33">Piskunov and Uskov 2006</xref>).</p></tp:treatment-sec><ref-list><ref id="B38"><mixed-citation xmlns:xlink="http://www.w3.org/1999/xlink" xlink:type="simple"><person-group><name name-style="western"><surname>Rákosy</surname><given-names>L</given-names></name><name name-style="western"><surname>Goia</surname><given-names>M</given-names></name><name name-style="western"><surname>Kovács</surname><given-names>Z</given-names></name></person-group> (<year>2003</year>) <source>Catalogul Lepidopterelor României.</source><publisher-name>Societatea Lepidopterologicâ Romanâ</publisher-name>, <publisher-loc>Cluj-Napoca</publisher-loc>, <size units="page">447 pp</size>.</mixed-citation></ref><ref id="B6"><mixed-citation xmlns:xlink="http://www.w3.org/1999/xlink" xlink:type="simple"><person-group><name name-style="western"><surname>Bidzilya</surname><given-names>O</given-names></name><name name-style="western"><surname>Budashkin</surname><given-names>Yu</given-names></name></person-group> (<year>2017</year>) <article-title>New records of <tp:taxon-name><tp:taxon-name-part taxon-name-part-type="order">Lepidoptera</tp:taxon-name-part></tp:taxon-name> from Ukraine and description of a new species of <italic><tp:taxon-name><tp:taxon-name-part taxon-name-part-type="genus">Caloptilia</tp:taxon-name-part></tp:taxon-name></italic> Hübner, 1825 (<tp:taxon-name><tp:taxon-name-part taxon-name-part-type="order">Lepidoptera</tp:taxon-name-part></tp:taxon-name>, <tp:taxon-name><tp:taxon-name-part taxon-name-part-type="family">Gracillariidae</tp:taxon-name-part></tp:taxon-name>) from the mountains of Crimea.</article-title><source>Nota Lepidopterologica</source><volume>40</volume>(<issue>2</issue>): <fpage>145</fpage>–<lpage>161</lpage>. <ext-link xlink:href="10.3897/nl.40.13085" ext-link-type="doi" xlink:type="simple">https://doi.org/10.3897/nl.40.13085</ext-link></mixed-citation></ref><ref id="B1"><mixed-citation xmlns:xlink="http://www.w3.org/1999/xlink" xlink:type="simple"><person-group><name name-style="western"><surname>Anikin</surname><given-names>VV</given-names></name><name name-style="western"><surname>Piskunov</surname><given-names>VI</given-names></name></person-group> (<year>1996</year>) <article-title>New species of gelechiid moths from Saratov Province, Russia (<tp:taxon-name><tp:taxon-name-part taxon-name-part-type="order">Lepidoptera</tp:taxon-name-part></tp:taxon-name>, <tp:taxon-name><tp:taxon-name-part taxon-name-part-type="family">Gelechiidae</tp:taxon-name-part></tp:taxon-name>).</article-title><source>Zoosystematica Rossica</source><volume>4</volume>: <fpage>171</fpage>–<lpage>175</lpage>.</mixed-citation></ref><ref id="B33"><mixed-citation xmlns:xlink="http://www.w3.org/1999/xlink" xlink:type="simple"><person-group><name name-style="western"><surname>Piskunov</surname><given-names>VI</given-names></name><name name-style="western"><surname>Uskov</surname><given-names>MV</given-names></name></person-group> (<year>2006</year>) <article-title>Two new species of gelechiid moths (<tp:taxon-name><tp:taxon-name-part taxon-name-part-type="order">Lepidoptera</tp:taxon-name-part></tp:taxon-name>: <tp:taxon-name><tp:taxon-name-part taxon-name-part-type="family">Gelechiidae</tp:taxon-name-part></tp:taxon-name>) from the center of European Russia.</article-title><source>Eversmannia</source><volume>5</volume>: <fpage>3</fpage>–<lpage>5</lpage>. [In Russian]</mixed-citation></ref></ref-list></tp:taxon-treatment>
