# Supplementary material for: ﻿New species and new records of the genus Filatima Busck, 1939 (Lepidoptera, Gelechiidae) from Central Asia
Source: Zookeys. 2022 May 3;1099:87–110. doi: 10.3897/zookeys.1099.82530 (PMC9848853; doi:10.3897/zookeys.1099.82530)
Supplement: XML Treatment for Filatima fontisella [file zookeys.1099.82530-treatment10.xml]

<!DOCTYPE tp:taxon-treatment
  PUBLIC "-//TaxonX//DTD Taxonomic Treatment Publishing DTD v0 20100105//EN" "tax-treatment-NSO.dtd">
<tp:taxon-treatment xmlns:tp="http://www.plazi.org/taxpub"><tp:treatment-meta><kwd-group><label>Taxon classification</label><kwd>
                <named-content content-type="kingdom">Animalia</named-content>
              </kwd><kwd>
                <named-content content-type="order">Lepidoptera</named-content>
              </kwd><kwd>
                <named-content content-type="family">Gelechiidae</named-content>
              </kwd></kwd-group><mixed-citation publication-type="journal"><person-group><name><surname>Bidzilya</surname><given-names>Oleksiy</given-names></name><name><surname>Huemer</surname><given-names>Peter</given-names></name></person-group><article-title>﻿New species and new records of the genus <italic><tp:taxon-name><tp:taxon-name-part taxon-name-part-type="genus" reg="Filatima">Filatima</tp:taxon-name-part></tp:taxon-name></italic> Busck, 1939 (<tp:taxon-name><tp:taxon-name-part taxon-name-part-type="order">Lepidoptera</tp:taxon-name-part></tp:taxon-name>, <tp:taxon-name><tp:taxon-name-part taxon-name-part-type="family">Gelechiidae</tp:taxon-name-part></tp:taxon-name>) from Central Asia</article-title><source>Zookeys</source><day>03</day><month>05</month><year>2022</year><volume>1099</volume><fpage>87</fpage><lpage>110</lpage><pub-id pub-id-type="doi">10.3897/zookeys.1099.82530</pub-id></mixed-citation></tp:treatment-meta><tp:nomenclature><label>﻿</label><tp:taxon-name>
              <object-id xmlns:xlink="http://www.w3.org/1999/xlink" content-type="arpha" xlink:type="simple">BC438729-3F5B-549D-9AD5-528801DB436B</object-id>
              <tp:taxon-name-part taxon-name-part-type="genus" reg="Filatima">Filatima</tp:taxon-name-part>
              <tp:taxon-name-part taxon-name-part-type="species" reg="fontisella">fontisella</tp:taxon-name-part>
            </tp:taxon-name><tp:taxon-authority>Lvovsky &amp; Piskunov, 1989</tp:taxon-authority><tp:nomenclature-citation-list><tp:nomenclature-citation><tp:taxon-name>
                  <tp:taxon-name-part taxon-name-part-type="genus" reg="Filatima">Filatima</tp:taxon-name-part>
                  <tp:taxon-name-part taxon-name-part-type="species" reg="fontisella">fontisella</tp:taxon-name-part>
                </tp:taxon-name><comment>Lvovsky &amp; Piskunov, 1989: 560</comment></tp:nomenclature-citation></tp:nomenclature-citation-list></tp:nomenclature><tp:treatment-sec sec-type="distribution" id="SECID0EHABG"><title>Distribution.</title><p>Mongolia (<xref ref-type="bibr" rid="B28">Lvovsky and Piskunov 1989</xref>: 560).</p></tp:treatment-sec><tp:treatment-sec sec-type="remarks" id="SECID0ERABG"><title>Remarks.</title><p>As the only Russian record of <italic><tp:taxon-name><tp:taxon-name-part taxon-name-part-type="genus" reg="Filatima">Filatima</tp:taxon-name-part><tp:taxon-name-part taxon-name-part-type="species" reg="fontisella">fontisella</tp:taxon-name-part></tp:taxon-name></italic> (<xref ref-type="bibr" rid="B25">Kostjuk et al. 1994</xref>: 10) is based on misidentification of <italic><tp:taxon-name><tp:taxon-name-part taxon-name-part-type="genus" reg="Filatima">F.</tp:taxon-name-part><tp:taxon-name-part taxon-name-part-type="species" reg="multicornuta">multicornuta</tp:taxon-name-part></tp:taxon-name></italic>, this species should be removed from the list of the <tp:taxon-name><tp:taxon-name-part taxon-name-part-type="order">Lepidoptera</tp:taxon-name-part></tp:taxon-name> of Russia.</p></tp:treatment-sec><ref-list><ref id="B28"><mixed-citation xmlns:xlink="http://www.w3.org/1999/xlink" xlink:type="simple"><person-group><name name-style="western"><surname>Lvovsky</surname><given-names>AL</given-names></name><name name-style="western"><surname>Piskunov</surname><given-names>VI</given-names></name></person-group> (<year>1989</year>) <article-title>The gelechiid moths (<tp:taxon-name><tp:taxon-name-part taxon-name-part-type="order">Lepidoptera</tp:taxon-name-part></tp:taxon-name>, <tp:taxon-name><tp:taxon-name-part taxon-name-part-type="family">Gelechiidae</tp:taxon-name-part></tp:taxon-name>) of the Transaltai Gobi.</article-title><source>Nasekomye Mongolii</source><volume>10</volume>: <fpage>521</fpage>–<lpage>571</lpage>. [in Russian]</mixed-citation></ref><ref id="B25"><mixed-citation xmlns:xlink="http://www.w3.org/1999/xlink" xlink:type="simple"><person-group><name name-style="western"><surname>Kostjuk</surname><given-names>IYu</given-names></name><name name-style="western"><surname>Budashkin</surname><given-names>YuI</given-names></name><name name-style="western"><surname>Golovushkin</surname><given-names>MI</given-names></name></person-group> (<year>1994</year>) The <tp:taxon-name><tp:taxon-name-part taxon-name-part-type="order">Lepidoptera</tp:taxon-name-part></tp:taxon-name> of the Dahursky Nature Reserve (An annotated checklist). Kiev, 36 pp. [in Russian]</mixed-citation></ref></ref-list></tp:taxon-treatment>
