# Supplementary material for: ﻿New species and new records of the genus Filatima Busck, 1939 (Lepidoptera, Gelechiidae) from Central Asia
Source: Zookeys. 2022 May 3;1099:87–110. doi: 10.3897/zookeys.1099.82530 (PMC9848853; doi:10.3897/zookeys.1099.82530)
Supplement: XML Treatment for Filatima kerzhneri [file zookeys.1099.82530-treatment13.xml]

<!DOCTYPE tp:taxon-treatment
  PUBLIC "-//TaxonX//DTD Taxonomic Treatment Publishing DTD v0 20100105//EN" "tax-treatment-NSO.dtd">
<tp:taxon-treatment xmlns:tp="http://www.plazi.org/taxpub"><tp:treatment-meta><kwd-group><label>Taxon classification</label><kwd>
                <named-content content-type="kingdom">Animalia</named-content>
              </kwd><kwd>
                <named-content content-type="order">Lepidoptera</named-content>
              </kwd><kwd>
                <named-content content-type="family">Gelechiidae</named-content>
              </kwd></kwd-group><mixed-citation publication-type="journal"><person-group><name><surname>Bidzilya</surname><given-names>Oleksiy</given-names></name><name><surname>Huemer</surname><given-names>Peter</given-names></name></person-group><article-title>﻿New species and new records of the genus <italic><tp:taxon-name><tp:taxon-name-part taxon-name-part-type="genus" reg="Filatima">Filatima</tp:taxon-name-part></tp:taxon-name></italic> Busck, 1939 (<tp:taxon-name><tp:taxon-name-part taxon-name-part-type="order">Lepidoptera</tp:taxon-name-part></tp:taxon-name>, <tp:taxon-name><tp:taxon-name-part taxon-name-part-type="family">Gelechiidae</tp:taxon-name-part></tp:taxon-name>) from Central Asia</article-title><source>Zookeys</source><day>03</day><month>05</month><year>2022</year><volume>1099</volume><fpage>87</fpage><lpage>110</lpage><pub-id pub-id-type="doi">10.3897/zookeys.1099.82530</pub-id></mixed-citation></tp:treatment-meta><tp:nomenclature><label>﻿</label><tp:taxon-name>
              <object-id xmlns:xlink="http://www.w3.org/1999/xlink" content-type="arpha" xlink:type="simple">BED82E6E-505B-5AF1-85D6-2E7BA18ED1E7</object-id>
              <tp:taxon-name-part taxon-name-part-type="genus" reg="Filatima">Filatima</tp:taxon-name-part>
              <tp:taxon-name-part taxon-name-part-type="species" reg="kerzhneri">kerzhneri</tp:taxon-name-part>
            </tp:taxon-name><tp:taxon-authority>Ivinskis &amp; Piskunov, 1989</tp:taxon-authority><tp:nomenclature-citation-list><tp:nomenclature-citation><tp:taxon-name>
                  <tp:taxon-name-part taxon-name-part-type="genus" reg="Filatima">Filatima</tp:taxon-name-part>
                  <tp:taxon-name-part taxon-name-part-type="species" reg="kerzhneri">kerzhneri</tp:taxon-name-part>
                </tp:taxon-name><comment>Ivinskis &amp; Piskunov, 1989: 575</comment></tp:nomenclature-citation></tp:nomenclature-citation-list></tp:nomenclature><tp:treatment-sec sec-type="distribution" id="SECID0E5HBG"><title>Distribution.</title><p>Mongolia (<xref ref-type="bibr" rid="B22">Ivinskis and Piskunov 1989</xref>: 575).</p></tp:treatment-sec><ref-list><ref id="B22"><mixed-citation xmlns:xlink="http://www.w3.org/1999/xlink" xlink:type="simple"><person-group><name name-style="western"><surname>Ivinskis</surname><given-names>PP</given-names></name><name name-style="western"><surname>Piskunov</surname><given-names>VI</given-names></name></person-group> (<year>1989</year>) <article-title>Two new species of the genus <italic><tp:taxon-name><tp:taxon-name-part taxon-name-part-type="genus">Filatima</tp:taxon-name-part></tp:taxon-name></italic> (<tp:taxon-name><tp:taxon-name-part taxon-name-part-type="order">Lepidoptera</tp:taxon-name-part></tp:taxon-name>, <tp:taxon-name><tp:taxon-name-part taxon-name-part-type="family">Gelechiidae</tp:taxon-name-part></tp:taxon-name>) from Central Asia.</article-title><source>Nasekomye Mongolii</source><volume>10</volume>: <fpage>572</fpage>–<lpage>577</lpage>. [in Russian]</mixed-citation></ref></ref-list></tp:taxon-treatment>
