# Supplementary material for: ﻿New species and new records of the genus Filatima Busck, 1939 (Lepidoptera, Gelechiidae) from Central Asia
Source: Zookeys. 2022 May 3;1099:87–110. doi: 10.3897/zookeys.1099.82530 (PMC9848853; doi:10.3897/zookeys.1099.82530)
Supplement: XML Treatment for Filatima nigrimediella [file zookeys.1099.82530-treatment15.xml]

<!DOCTYPE tp:taxon-treatment
  PUBLIC "-//TaxonX//DTD Taxonomic Treatment Publishing DTD v0 20100105//EN" "tax-treatment-NSO.dtd">
<tp:taxon-treatment xmlns:tp="http://www.plazi.org/taxpub"><tp:treatment-meta><kwd-group><label>Taxon classification</label><kwd>
                <named-content content-type="kingdom">Animalia</named-content>
              </kwd><kwd>
                <named-content content-type="order">Lepidoptera</named-content>
              </kwd><kwd>
                <named-content content-type="family">Gelechiidae</named-content>
              </kwd></kwd-group><mixed-citation publication-type="journal"><person-group><name><surname>Bidzilya</surname><given-names>Oleksiy</given-names></name><name><surname>Huemer</surname><given-names>Peter</given-names></name></person-group><article-title>﻿New species and new records of the genus <italic><tp:taxon-name><tp:taxon-name-part taxon-name-part-type="genus" reg="Filatima">Filatima</tp:taxon-name-part></tp:taxon-name></italic> Busck, 1939 (<tp:taxon-name><tp:taxon-name-part taxon-name-part-type="order">Lepidoptera</tp:taxon-name-part></tp:taxon-name>, <tp:taxon-name><tp:taxon-name-part taxon-name-part-type="family">Gelechiidae</tp:taxon-name-part></tp:taxon-name>) from Central Asia</article-title><source>Zookeys</source><day>03</day><month>05</month><year>2022</year><volume>1099</volume><fpage>87</fpage><lpage>110</lpage><pub-id pub-id-type="doi">10.3897/zookeys.1099.82530</pub-id></mixed-citation></tp:treatment-meta><tp:nomenclature><label>﻿</label><tp:taxon-name>
              <object-id xmlns:xlink="http://www.w3.org/1999/xlink" content-type="arpha" xlink:type="simple">68E8DE96-271D-5FA1-8142-A06698EFBD4C</object-id>
              <tp:taxon-name-part taxon-name-part-type="genus" reg="Filatima">Filatima</tp:taxon-name-part>
              <tp:taxon-name-part taxon-name-part-type="species" reg="nigrimediella">nigrimediella</tp:taxon-name-part>
            </tp:taxon-name><tp:taxon-authority>Bidzilya, 1998</tp:taxon-authority><tp:nomenclature-citation-list><tp:nomenclature-citation><tp:taxon-name>
                  <tp:taxon-name-part taxon-name-part-type="genus" reg="Filatima">Filatima</tp:taxon-name-part>
                  <tp:taxon-name-part taxon-name-part-type="species" reg="nigrimediella">nigrimediella</tp:taxon-name-part>
                </tp:taxon-name><comment>Bidzilya, 1998: 53. In <xref ref-type="bibr" rid="B8">Bidzilya et al. 1998</xref>: 53.</comment></tp:nomenclature-citation></tp:nomenclature-citation-list></tp:nomenclature><tp:treatment-sec sec-type="distribution" id="SECID0EEMBG"><title>Distribution.</title><p>Russia: Zabaikalskiy krai (<xref ref-type="bibr" rid="B8">Bidzilya et al. 1998</xref>: 53).</p></tp:treatment-sec><tp:treatment-sec sec-type="remarks" id="SECID0EOMBG"><title>Remarks.</title><p>The species is known only from the male holotype collected in Borzja, S of Zabaikalskiy kray of Russia. The original description is accompanied by a black and white photograph of the adult and a drawing of male genitalia in lateral view (<xref ref-type="bibr" rid="B8">Bidzilya et al. 1998</xref>, Figs <xref ref-type="fig" rid="F2">17</xref>, <xref ref-type="fig" rid="F2">18</xref>). Here we provide colour photographs of the holotype (Fig. <xref ref-type="fig" rid="F7">44</xref>) and the slide of the unrolled male genitalia (Figs <xref ref-type="fig" rid="F7">45</xref>–<xref ref-type="fig" rid="F7">47</xref>).</p></tp:treatment-sec><tp:treatment-sec><!--Section generated to contain objects referenced in tp:taxon-treatment.--><fig id="F2" position="float" orientation="portrait"><object-id xmlns:xlink="http://www.w3.org/1999/xlink" content-type="doi" xlink:type="simple">10.3897/zookeys.1099.82530.figures9-18</object-id><object-id xmlns:xlink="http://www.w3.org/1999/xlink" content-type="arpha" xlink:type="simple">77C4A0CD-3A6C-5BA6-A55C-128881AD2E56</object-id><label>Figures 9–18.</label><caption><p><italic><tp:taxon-name><tp:taxon-name-part taxon-name-part-type="genus" reg="Filatima">Filatima</tp:taxon-name-part><tp:taxon-name-part taxon-name-part-type="species" reg="armata">armata</tp:taxon-name-part></tp:taxon-name></italic> sp. nov. <bold>9–12</bold> adults <bold>9</bold> holotype <bold>10</bold> paratype, female, S Iran (gen. slide 46/22, O. Bidzilya) <bold>11</bold> paratype, male, S Iran <bold>12</bold> paratype, female, Pakistan (gen. slide 39/22, O. Bidzilya) <bold>13</bold> male genitalia (gen. slide 24/18, <abbrev xmlns:xlink="http://www.w3.org/1999/xlink" xlink:title="Oleksiy Bidzilya" id="ABBRID0ENJAE" xlink:type="simple">OB</abbrev>) <bold>14–17</bold> phallus, Iran <bold>14</bold> gen. slide 24/18, <abbrev xmlns:xlink="http://www.w3.org/1999/xlink" xlink:title="Oleksiy Bidzilya" id="ABBRID0EVJAE" xlink:type="simple">OB</abbrev><bold>15</bold> gen. slide 2/18, <abbrev xmlns:xlink="http://www.w3.org/1999/xlink" xlink:title="Oleksiy Bidzilya" id="ABBRID0E2JAE" xlink:type="simple">OB</abbrev><bold>16</bold> gen. slide 5/18, <abbrev xmlns:xlink="http://www.w3.org/1999/xlink" xlink:title="Oleksiy Bidzilya" id="ABBRID0EBKAE" xlink:type="simple">OB</abbrev>. <bold>17</bold><abbrev xmlns:xlink="http://www.w3.org/1999/xlink" xlink:title="holotype" id="ABBRID0EHKAE" xlink:type="simple">HT</abbrev>, gen. slide 73/17, <abbrev xmlns:xlink="http://www.w3.org/1999/xlink" xlink:title="Oleksiy Bidzilya" id="ABBRID0ELKAE" xlink:type="simple">OB</abbrev><bold>18</bold> male segment VIII, gen. slide 24/18, <abbrev xmlns:xlink="http://www.w3.org/1999/xlink" xlink:title="Oleksiy Bidzilya" id="ABBRID0ERKAE" xlink:type="simple">OB</abbrev>.</p></caption><graphic xmlns:xlink="http://www.w3.org/1999/xlink" xlink:href="zookeys-1099-087_article-82530__-g002.jpg" position="float" orientation="portrait" xlink:type="simple" id="oo_679870.jpg"><uri content-type="original_file" xlink:type="simple">https://binary.pensoft.net/fig/679870</uri></graphic></fig><fig id="F7" position="float" orientation="portrait"><object-id xmlns:xlink="http://www.w3.org/1999/xlink" content-type="doi" xlink:type="simple">10.3897/zookeys.1099.82530.figures40-43</object-id><object-id xmlns:xlink="http://www.w3.org/1999/xlink" content-type="arpha" xlink:type="simple">887DCCF6-71E8-5B6A-B161-4087AC0D1A2B</object-id><label>Figures 40–43.</label><caption><p><italic><tp:taxon-name><tp:taxon-name-part taxon-name-part-type="genus" reg="Filatima">Filatima</tp:taxon-name-part><tp:taxon-name-part taxon-name-part-type="species" reg="karii">karii</tp:taxon-name-part></tp:taxon-name></italic> sp. nov., holotype <bold>40</bold> adult <bold>41</bold> male genitalia, unrolling <bold>42</bold> phallus <bold>43</bold> segment VIII <bold>44–47</bold><italic><tp:taxon-name><tp:taxon-name-part taxon-name-part-type="genus" reg="Filatima">Filatima</tp:taxon-name-part><tp:taxon-name-part taxon-name-part-type="species" reg="nigrimediella">nigrimediella</tp:taxon-name-part></tp:taxon-name></italic> Bidz., holotype <bold>44</bold> adult <bold>45</bold> male genitalia, unrolling (gen. slide 109/18, <abbrev xmlns:xlink="http://www.w3.org/1999/xlink" xlink:title="Oleksiy Bidzilya" id="ABBRID0EPLAG" xlink:type="simple">OB</abbrev>) <bold>46</bold> phallus (gen. slide 109/18, <abbrev xmlns:xlink="http://www.w3.org/1999/xlink" xlink:title="Oleksiy Bidzilya" id="ABBRID0EVLAG" xlink:type="simple">OB</abbrev>) <bold>47</bold> segment VIII (gen. slide 109/18, <abbrev xmlns:xlink="http://www.w3.org/1999/xlink" xlink:title="Oleksiy Bidzilya" id="ABBRID0E2LAG" xlink:type="simple">OB</abbrev>).</p></caption><graphic xmlns:xlink="http://www.w3.org/1999/xlink" xlink:href="zookeys-1099-087_article-82530__-g007.jpg" position="float" orientation="portrait" xlink:type="simple" id="oo_679875.jpg"><uri content-type="original_file" xlink:type="simple">https://binary.pensoft.net/fig/679875</uri></graphic></fig></tp:treatment-sec><ref-list><ref id="B8"><mixed-citation xmlns:xlink="http://www.w3.org/1999/xlink" xlink:type="simple"><person-group><name name-style="western"><surname>Bidzilya</surname><given-names>O</given-names></name><name name-style="western"><surname>Budashkin</surname><given-names>Yu</given-names></name><name name-style="western"><surname>Kostjuk</surname><given-names>I</given-names></name></person-group> (<year>1998</year>) Addition to the fauna of Microlepidoptera of Transbaikalia. Journal of Ukrainian Entomological Society 1–2: 33–63. [in Russian]</mixed-citation></ref></ref-list></tp:taxon-treatment>
