# Supplementary material for: ﻿New species and new records of the genus Filatima Busck, 1939 (Lepidoptera, Gelechiidae) from Central Asia
Source: Zookeys. 2022 May 3;1099:87–110. doi: 10.3897/zookeys.1099.82530 (PMC9848853; doi:10.3897/zookeys.1099.82530)
Supplement: XML Treatment for Filatima pallipalpella [file zookeys.1099.82530-treatment17.xml]

<!DOCTYPE tp:taxon-treatment
  PUBLIC "-//TaxonX//DTD Taxonomic Treatment Publishing DTD v0 20100105//EN" "tax-treatment-NSO.dtd">
<tp:taxon-treatment xmlns:tp="http://www.plazi.org/taxpub"><tp:treatment-meta><kwd-group><label>Taxon classification</label><kwd>
                <named-content content-type="kingdom">Animalia</named-content>
              </kwd><kwd>
                <named-content content-type="order">Lepidoptera</named-content>
              </kwd><kwd>
                <named-content content-type="family">Gelechiidae</named-content>
              </kwd></kwd-group><mixed-citation publication-type="journal"><person-group><name><surname>Bidzilya</surname><given-names>Oleksiy</given-names></name><name><surname>Huemer</surname><given-names>Peter</given-names></name></person-group><article-title>﻿New species and new records of the genus <italic><tp:taxon-name><tp:taxon-name-part taxon-name-part-type="genus" reg="Filatima">Filatima</tp:taxon-name-part></tp:taxon-name></italic> Busck, 1939 (<tp:taxon-name><tp:taxon-name-part taxon-name-part-type="order">Lepidoptera</tp:taxon-name-part></tp:taxon-name>, <tp:taxon-name><tp:taxon-name-part taxon-name-part-type="family">Gelechiidae</tp:taxon-name-part></tp:taxon-name>) from Central Asia</article-title><source>Zookeys</source><day>03</day><month>05</month><year>2022</year><volume>1099</volume><fpage>87</fpage><lpage>110</lpage><pub-id pub-id-type="doi">10.3897/zookeys.1099.82530</pub-id></mixed-citation></tp:treatment-meta><tp:nomenclature><label>﻿</label><tp:taxon-name>
              <object-id xmlns:xlink="http://www.w3.org/1999/xlink" content-type="arpha" xlink:type="simple">F38A632E-3FD3-5AA2-8FF9-F712EABAEEFE</object-id>
              <tp:taxon-name-part taxon-name-part-type="genus" reg="Filatima">Filatima</tp:taxon-name-part>
              <tp:taxon-name-part taxon-name-part-type="species" reg="pallipalpella">pallipalpella</tp:taxon-name-part>
            </tp:taxon-name><tp:taxon-authority>(Snellen, 1884)</tp:taxon-authority><tp:nomenclature-citation-list><tp:nomenclature-citation><tp:taxon-name>
                  <tp:taxon-name-part taxon-name-part-type="genus" reg="Gelechia">Gelechia</tp:taxon-name-part>
                  <tp:taxon-name-part taxon-name-part-type="species" reg="pallipalpella">pallipalpella</tp:taxon-name-part>
                </tp:taxon-name><comment>Snellen, 1884: 167</comment></tp:nomenclature-citation><tp:nomenclature-citation><tp:taxon-name>
                  <tp:taxon-name-part taxon-name-part-type="genus" reg="Gelechia"/>
                  <tp:taxon-name-part taxon-name-part-type="species" reg="autocrossa"/>
                </tp:taxon-name><comment>= <tp:taxon-name><tp:taxon-name-part taxon-name-part-type="genus" reg="Gelechia">Gelechia</tp:taxon-name-part><tp:taxon-name-part taxon-name-part-type="species" reg="autocrossa">autocrossa</tp:taxon-name-part></tp:taxon-name> Meyrick, 1937. In <xref ref-type="bibr" rid="B12">Caradja and Meyrick 1937</xref>: 157. Synonymised by <xref ref-type="bibr" rid="B7">Bidzilya and Nupponen (2018</xref>: 397) </comment></tp:nomenclature-citation></tp:nomenclature-citation-list></tp:nomenclature><tp:treatment-sec sec-type="distribution" id="SECID0EXRBG"><title>Distribution.</title><p>Russia: Lower Volga, southern Ural, Novosibirsk region, Altai, Tuva, South of Krasnoyarskiy krai, Buryatia, Zabaikalskiy krai, Amur region, Primorskiy krai (<xref ref-type="bibr" rid="B35">Ponomarenko 2008</xref>, <xref ref-type="bibr" rid="B36">2016</xref>; <xref ref-type="bibr" rid="B23">Junnilainen et al. 2010</xref>; <xref ref-type="bibr" rid="B7">Bidzilya and Nupponen 2018</xref>: 398), Kyrgyzstan (new record), China: Shandong Province (<xref ref-type="bibr" rid="B12">Caradja and Meyrick 1937</xref>: 157).</p></tp:treatment-sec><tp:treatment-sec sec-type="New record" id="SECID0ERSBG"><title>New record.</title><p>[Kyrgyzstan] • 1 ♀; Turkestan mts, valley river Kalay-Makhmud; 1830 m; 10 Jun 2010; [DNA barcode identification number] <named-content xmlns:xlink="http://www.w3.org/1999/xlink" content-type="dwc:institutional_code" xlink:title="Tiroler Landesmuseum Ferdinandeum, Innsbruck, Austria" xlink:href="http://grbio.org/institution/tiroler-landesmuseum-ferdinandeum-0" xlink:type="simple">TLMF</named-content> Lep 21784; N. Pöll leg.; <named-content xmlns:xlink="http://www.w3.org/1999/xlink" content-type="dwc:institutional_code" xlink:title="Tiroler Landesmuseum Ferdinandeum, Innsbruck, Austria" xlink:href="http://grbio.org/institution/tiroler-landesmuseum-ferdinandeum-0" xlink:type="simple">TLMF</named-content>.</p><p>The new record from Kyrgyzstan is based on molecular evidence with barcodes corresponding to samples from S Ural of Russia.</p></tp:treatment-sec><ref-list><ref id="B12"><mixed-citation xmlns:xlink="http://www.w3.org/1999/xlink" xlink:type="simple"><person-group><name name-style="western"><surname>Caradja</surname><given-names>A</given-names></name><name name-style="western"><surname>Meyrick</surname><given-names>E</given-names></name></person-group> (<year>1937</year>) <article-title>Materialen zur einer Lepidopterenfauna des Taishanmassivs, Provinz Shantung.</article-title><source>Deutsche entomologische Zeitschrift Iris</source><volume>50</volume>(<issue>4</issue>): <fpage>145</fpage>–<lpage>159</lpage>.</mixed-citation></ref><ref id="B7"><mixed-citation xmlns:xlink="http://www.w3.org/1999/xlink" xlink:type="simple"><person-group><name name-style="western"><surname>Bidzilya</surname><given-names>O</given-names></name><name name-style="western"><surname>Nupponen</surname><given-names>K</given-names></name></person-group> (<year>2018</year>) <article-title>New species and new records of gelechiid moths (<tp:taxon-name><tp:taxon-name-part taxon-name-part-type="order">Lepidoptera</tp:taxon-name-part></tp:taxon-name>, <tp:taxon-name><tp:taxon-name-part taxon-name-part-type="family">Gelechiidae</tp:taxon-name-part></tp:taxon-name>) from southern Siberia.</article-title><source>Zootaxa</source><volume>4444</volume>(<issue>4</issue>): <fpage>381</fpage>–<lpage>408</lpage>. <ext-link xlink:href="10.11646/zootaxa.4444.4.2" ext-link-type="doi" xlink:type="simple">https://doi.org/10.11646/zootaxa.4444.4.2</ext-link></mixed-citation></ref><ref id="B35"><mixed-citation xmlns:xlink="http://www.w3.org/1999/xlink" xlink:type="simple"><person-group><name name-style="western"><surname>Ponomarenko</surname><given-names>MG</given-names></name></person-group> (<year>2008</year>) <article-title><tp:taxon-name><tp:taxon-name-part taxon-name-part-type="family">Gelechiidae</tp:taxon-name-part></tp:taxon-name>.</article-title> In: <person-group><name name-style="western"><surname>Sinev</surname><given-names>SYu</given-names></name></person-group> (<role>Ed.</role>) <issue-title>Katalog Cheshuekrylyh (Lepidoptera) Rossii (Catalogue of the Lepidoptera of Russia).</issue-title><source>KMK Scientific Press, St.Petersburg-Moscow, 87–106</source>, <fpage>327</fpage>–<lpage>329</lpage>. [in Russian]</mixed-citation></ref><ref id="B36"><mixed-citation xmlns:xlink="http://www.w3.org/1999/xlink" xlink:type="simple"><person-group><name name-style="western"><surname>Ponomarenko</surname><given-names>MG</given-names></name></person-group> (<year>2016</year>) <article-title>Fam. <tp:taxon-name><tp:taxon-name-part taxon-name-part-type="family">Gelechiidae</tp:taxon-name-part></tp:taxon-name>.</article-title> In: <person-group><name name-style="western"><surname>Lelej</surname><given-names>AS</given-names></name></person-group> (<role>Ed.</role>) <issue-title>Annotated catalogue of the insects of Russian Far East.</issue-title><source>Vol. 2. <tp:taxon-name><tp:taxon-name-part taxon-name-part-type="order">Lepidoptera</tp:taxon-name-part></tp:taxon-name>. Dalnauka, Vladivostok</source>, <fpage>115</fpage>–<lpage>139</lpage>. [in Russian]</mixed-citation></ref><ref id="B23"><mixed-citation xmlns:xlink="http://www.w3.org/1999/xlink" xlink:type="simple"><person-group><name name-style="western"><surname>Junnilainen</surname><given-names>J</given-names></name><name name-style="western"><surname>Karsholt</surname><given-names>O</given-names></name><name name-style="western"><surname>Nupponen</surname><given-names>K</given-names></name><name name-style="western"><surname>Kaitila</surname><given-names>J-P</given-names></name><name name-style="western"><surname>Nupponen</surname><given-names>T</given-names></name><name name-style="western"><surname>Olschwang</surname><given-names>V</given-names></name></person-group> (<year>2010</year>) <article-title>The gelechiid fauna of the southern Ural Mountains, part II: list of recorded species with taxonomic notes (<tp:taxon-name><tp:taxon-name-part taxon-name-part-type="order">Lepidoptera</tp:taxon-name-part></tp:taxon-name>: <tp:taxon-name><tp:taxon-name-part taxon-name-part-type="family">Gelechiidae</tp:taxon-name-part></tp:taxon-name>).</article-title><source>Zootaxa</source><volume>2367</volume>(<issue>1</issue>): <fpage>1</fpage>–<lpage>68</lpage>. <ext-link xlink:href="10.11646/zootaxa.2367.1.1" ext-link-type="doi" xlink:type="simple">https://doi.org/10.11646/zootaxa.2367.1.1</ext-link></mixed-citation></ref></ref-list></tp:taxon-treatment>
