# Supplementary material for: ﻿New species and new records of the genus Filatima Busck, 1939 (Lepidoptera, Gelechiidae) from Central Asia
Source: Zookeys. 2022 May 3;1099:87–110. doi: 10.3897/zookeys.1099.82530 (PMC9848853; doi:10.3897/zookeys.1099.82530)
Supplement: XML Treatment for Filatima sciocrypta [file zookeys.1099.82530-treatment18.xml]

<!DOCTYPE tp:taxon-treatment
  PUBLIC "-//TaxonX//DTD Taxonomic Treatment Publishing DTD v0 20100105//EN" "tax-treatment-NSO.dtd">
<tp:taxon-treatment xmlns:tp="http://www.plazi.org/taxpub"><tp:treatment-meta><kwd-group><label>Taxon classification</label><kwd>
                <named-content content-type="kingdom">Animalia</named-content>
              </kwd><kwd>
                <named-content content-type="order">Lepidoptera</named-content>
              </kwd><kwd>
                <named-content content-type="family">Gelechiidae</named-content>
              </kwd></kwd-group><mixed-citation publication-type="journal"><person-group><name><surname>Bidzilya</surname><given-names>Oleksiy</given-names></name><name><surname>Huemer</surname><given-names>Peter</given-names></name></person-group><article-title>﻿New species and new records of the genus <italic><tp:taxon-name><tp:taxon-name-part taxon-name-part-type="genus" reg="Filatima">Filatima</tp:taxon-name-part></tp:taxon-name></italic> Busck, 1939 (<tp:taxon-name><tp:taxon-name-part taxon-name-part-type="order">Lepidoptera</tp:taxon-name-part></tp:taxon-name>, <tp:taxon-name><tp:taxon-name-part taxon-name-part-type="family">Gelechiidae</tp:taxon-name-part></tp:taxon-name>) from Central Asia</article-title><source>Zookeys</source><day>03</day><month>05</month><year>2022</year><volume>1099</volume><fpage>87</fpage><lpage>110</lpage><pub-id pub-id-type="doi">10.3897/zookeys.1099.82530</pub-id></mixed-citation></tp:treatment-meta><tp:nomenclature><label>﻿</label><tp:taxon-name>
              <object-id xmlns:xlink="http://www.w3.org/1999/xlink" content-type="arpha" xlink:type="simple">4517B5C3-22AE-50E0-B124-C78FE9880C16</object-id>
              <tp:taxon-name-part taxon-name-part-type="genus" reg="Filatima">Filatima</tp:taxon-name-part>
              <tp:taxon-name-part taxon-name-part-type="species" reg="sciocrypta">sciocrypta</tp:taxon-name-part>
            </tp:taxon-name><tp:taxon-authority>(Meyrick, 1936)</tp:taxon-authority><tp:nomenclature-citation-list><tp:nomenclature-citation><tp:taxon-name>
                  <tp:taxon-name-part taxon-name-part-type="genus" reg="Gelechia">Gelechia</tp:taxon-name-part>
                  <tp:taxon-name-part taxon-name-part-type="species" reg="sciocrypta">sciocrypta</tp:taxon-name-part>
                </tp:taxon-name><comment>Meyrick, 1936: 44</comment></tp:nomenclature-citation><tp:nomenclature-citation><tp:taxon-name>
                  <tp:taxon-name-part taxon-name-part-type="genus" reg="Gelechia"/>
                  <tp:taxon-name-part taxon-name-part-type="species" reg="digrapta"/>
                </tp:taxon-name><comment>= <tp:taxon-name><tp:taxon-name-part taxon-name-part-type="genus" reg="Gelechia">Gelechia</tp:taxon-name-part><tp:taxon-name-part taxon-name-part-type="species" reg="digrapta">digrapta</tp:taxon-name-part></tp:taxon-name> Meyrick, 1936: 44. Synonymised by <xref ref-type="bibr" rid="B2">Beccaloni et al. (2003)</xref></comment></tp:nomenclature-citation><tp:nomenclature-citation><tp:taxon-name>
                  <tp:taxon-name-part taxon-name-part-type="genus" reg="Gelechia"/>
                  <tp:taxon-name-part taxon-name-part-type="species" reg="demophila"/>
                </tp:taxon-name><comment>= <tp:taxon-name><tp:taxon-name-part taxon-name-part-type="genus" reg="Gelechia">Gelechia</tp:taxon-name-part><tp:taxon-name-part taxon-name-part-type="species" reg="demophila">demophila</tp:taxon-name-part></tp:taxon-name> Meyrick, 1937: 157. In <xref ref-type="bibr" rid="B12">Caradja and Meyrick 1937</xref>: 157. Synonymised by <xref ref-type="bibr" rid="B2">Beccaloni et al. (2003)</xref></comment></tp:nomenclature-citation></tp:nomenclature-citation-list></tp:nomenclature><tp:treatment-sec sec-type="distribution" id="SECID0EXVBG"><title>Distribution.</title><p>Mongolia (<xref ref-type="bibr" rid="B16">Emelyanov and Piskunov 1982</xref>: 393), China: Shandong, Jilin (<xref ref-type="bibr" rid="B29">Meyrick 1936</xref>: 44; <xref ref-type="bibr" rid="B12">Caradja and Meyrick 1937</xref>: 157); Russia: Buryatia (<xref ref-type="bibr" rid="B7">Bidzilya and Nupponen 2018</xref>: 397), Zabaikalskiy krai (<xref ref-type="bibr" rid="B11">Caradja 1938</xref>: 92), Amur region (<xref ref-type="bibr" rid="B36">Ponomarenko 2016</xref>: 124).</p></tp:treatment-sec><tp:treatment-sec sec-type="remarks" id="SECID0EVWBG"><title>Remarks.</title><p>The above synonymy is based on <named-content xmlns:xlink="http://www.w3.org/1999/xlink" content-type="dwc:institutional_code" xlink:title="Natural History Museum, London, U.K." xlink:href="http://grbio.org/institution/natural-history-museum-london" xlink:type="simple">NHMUK</named-content>’s card index and its computerised and updated version (<xref ref-type="bibr" rid="B2">Beccaloni et al. 2003</xref>), but it has not been formally published. We did not examine type specimens of <italic><tp:taxon-name><tp:taxon-name-part taxon-name-part-type="genus" reg="Gelechia">G.</tp:taxon-name-part><tp:taxon-name-part taxon-name-part-type="species" reg="digrapta">digrapta</tp:taxon-name-part></tp:taxon-name></italic> and <italic><tp:taxon-name><tp:taxon-name-part taxon-name-part-type="genus" reg="Gelechia">G.</tp:taxon-name-part><tp:taxon-name-part taxon-name-part-type="species" reg="demophila">demophila</tp:taxon-name-part></tp:taxon-name></italic> and therefore cannot confirm this synonymy.</p></tp:treatment-sec><ref-list><ref id="B2"><mixed-citation xmlns:xlink="http://www.w3.org/1999/xlink" xlink:type="simple"><person-group><name name-style="western"><surname>Beccaloni</surname><given-names>G</given-names></name><name name-style="western"><surname>Scoble</surname><given-names>M</given-names></name><name name-style="western"><surname>Kitching</surname><given-names>I</given-names></name><name name-style="western"><surname>Simonsen</surname><given-names>T</given-names></name><name name-style="western"><surname>Robinson</surname><given-names>G</given-names></name><name name-style="western"><surname>Pitkin</surname><given-names>B</given-names></name><name name-style="western"><surname>Hine</surname><given-names>A</given-names></name><name name-style="western"><surname>Lyal</surname><given-names>C</given-names></name></person-group> (<year>2003</year>) The Global <tp:taxon-name><tp:taxon-name-part taxon-name-part-type="order">Lepidoptera</tp:taxon-name-part></tp:taxon-name> Names Index (LepIndex). <ext-link xlink:href="https://www.nhm.ac.uk/our-science/data/lepindex/" ext-link-type="uri" xlink:type="simple">https://www.nhm.ac.uk/our-science/data/lepindex/</ext-link> [accessed 16 February 2022]</mixed-citation></ref><ref id="B12"><mixed-citation xmlns:xlink="http://www.w3.org/1999/xlink" xlink:type="simple"><person-group><name name-style="western"><surname>Caradja</surname><given-names>A</given-names></name><name name-style="western"><surname>Meyrick</surname><given-names>E</given-names></name></person-group> (<year>1937</year>) <article-title>Materialen zur einer Lepidopterenfauna des Taishanmassivs, Provinz Shantung.</article-title><source>Deutsche entomologische Zeitschrift Iris</source><volume>50</volume>(<issue>4</issue>): <fpage>145</fpage>–<lpage>159</lpage>.</mixed-citation></ref><ref id="B16"><mixed-citation xmlns:xlink="http://www.w3.org/1999/xlink" xlink:type="simple"><person-group><name name-style="western"><surname>Emelyanov</surname><given-names>IM</given-names></name><name name-style="western"><surname>Piskunov</surname><given-names>VI</given-names></name></person-group> (<year>1982</year>) <article-title>New data on the fauna of the gelechiid and anarsiid moths (<tp:taxon-name><tp:taxon-name-part taxon-name-part-type="order">Lepidoptera</tp:taxon-name-part></tp:taxon-name>: <tp:taxon-name><tp:taxon-name-part taxon-name-part-type="family">Gelechiidae</tp:taxon-name-part></tp:taxon-name>, <tp:taxon-name><tp:taxon-name-part taxon-name-part-type="subfamily">Anarsiidae</tp:taxon-name-part></tp:taxon-name>) of Mongolia, the USSR and North China.</article-title><source>Nasekomye Mongolii</source><volume>8</volume>: <fpage>366</fpage>–<lpage>407</lpage>. [in Russian]</mixed-citation></ref><ref id="B29"><mixed-citation xmlns:xlink="http://www.w3.org/1999/xlink" xlink:type="simple"><person-group><name name-style="western"><surname>Meyrick</surname><given-names>E</given-names></name></person-group> (<year>1936</year>) Exotic Microlepidoptera 5(1–2): 1–64.</mixed-citation></ref><ref id="B7"><mixed-citation xmlns:xlink="http://www.w3.org/1999/xlink" xlink:type="simple"><person-group><name name-style="western"><surname>Bidzilya</surname><given-names>O</given-names></name><name name-style="western"><surname>Nupponen</surname><given-names>K</given-names></name></person-group> (<year>2018</year>) <article-title>New species and new records of gelechiid moths (<tp:taxon-name><tp:taxon-name-part taxon-name-part-type="order">Lepidoptera</tp:taxon-name-part></tp:taxon-name>, <tp:taxon-name><tp:taxon-name-part taxon-name-part-type="family">Gelechiidae</tp:taxon-name-part></tp:taxon-name>) from southern Siberia.</article-title><source>Zootaxa</source><volume>4444</volume>(<issue>4</issue>): <fpage>381</fpage>–<lpage>408</lpage>. <ext-link xlink:href="10.11646/zootaxa.4444.4.2" ext-link-type="doi" xlink:type="simple">https://doi.org/10.11646/zootaxa.4444.4.2</ext-link></mixed-citation></ref><ref id="B11"><mixed-citation xmlns:xlink="http://www.w3.org/1999/xlink" xlink:type="simple"><person-group><name name-style="western"><surname>Caradja</surname><given-names>A</given-names></name></person-group> (<year>1938</year>) <article-title>Ueber eine kleine Microlepidopterenausbeute aus Mancinkuo und Transbaikalien.</article-title><source>Deutsche entomologische Zeitschrift Iris</source><volume>52</volume>(<issue>4</issue>): <fpage>90</fpage>–<lpage>92</lpage>.</mixed-citation></ref><ref id="B36"><mixed-citation xmlns:xlink="http://www.w3.org/1999/xlink" xlink:type="simple"><person-group><name name-style="western"><surname>Ponomarenko</surname><given-names>MG</given-names></name></person-group> (<year>2016</year>) <article-title>Fam. <tp:taxon-name><tp:taxon-name-part taxon-name-part-type="family">Gelechiidae</tp:taxon-name-part></tp:taxon-name>.</article-title> In: <person-group><name name-style="western"><surname>Lelej</surname><given-names>AS</given-names></name></person-group> (<role>Ed.</role>) <issue-title>Annotated catalogue of the insects of Russian Far East.</issue-title><source>Vol. 2. <tp:taxon-name><tp:taxon-name-part taxon-name-part-type="order">Lepidoptera</tp:taxon-name-part></tp:taxon-name>. Dalnauka, Vladivostok</source>, <fpage>115</fpage>–<lpage>139</lpage>. [in Russian]</mixed-citation></ref></ref-list></tp:taxon-treatment>
