# Supplementary material for: ﻿New species and new records of the genus Filatima Busck, 1939 (Lepidoptera, Gelechiidae) from Central Asia
Source: Zookeys. 2022 May 3;1099:87–110. doi: 10.3897/zookeys.1099.82530 (PMC9848853; doi:10.3897/zookeys.1099.82530)
Supplement: XML Treatment for Filatima tephritidella [file zookeys.1099.82530-treatment20.xml]

<!DOCTYPE tp:taxon-treatment
  PUBLIC "-//TaxonX//DTD Taxonomic Treatment Publishing DTD v0 20100105//EN" "tax-treatment-NSO.dtd">
<tp:taxon-treatment xmlns:tp="http://www.plazi.org/taxpub"><tp:treatment-meta><kwd-group><label>Taxon classification</label><kwd>
                <named-content content-type="kingdom">Animalia</named-content>
              </kwd><kwd>
                <named-content content-type="order">Lepidoptera</named-content>
              </kwd><kwd>
                <named-content content-type="family">Gelechiidae</named-content>
              </kwd></kwd-group><mixed-citation publication-type="journal"><person-group><name><surname>Bidzilya</surname><given-names>Oleksiy</given-names></name><name><surname>Huemer</surname><given-names>Peter</given-names></name></person-group><article-title>﻿New species and new records of the genus <italic><tp:taxon-name><tp:taxon-name-part taxon-name-part-type="genus" reg="Filatima">Filatima</tp:taxon-name-part></tp:taxon-name></italic> Busck, 1939 (<tp:taxon-name><tp:taxon-name-part taxon-name-part-type="order">Lepidoptera</tp:taxon-name-part></tp:taxon-name>, <tp:taxon-name><tp:taxon-name-part taxon-name-part-type="family">Gelechiidae</tp:taxon-name-part></tp:taxon-name>) from Central Asia</article-title><source>Zookeys</source><day>03</day><month>05</month><year>2022</year><volume>1099</volume><fpage>87</fpage><lpage>110</lpage><pub-id pub-id-type="doi">10.3897/zookeys.1099.82530</pub-id></mixed-citation></tp:treatment-meta><tp:nomenclature><label>﻿</label><tp:taxon-name>
              <object-id xmlns:xlink="http://www.w3.org/1999/xlink" content-type="arpha" xlink:type="simple">F0D9FCC7-630C-5C2C-B4EA-602F336CD0F5</object-id>
              <tp:taxon-name-part taxon-name-part-type="genus" reg="Filatima">Filatima</tp:taxon-name-part>
              <tp:taxon-name-part taxon-name-part-type="species" reg="tephritidella">tephritidella</tp:taxon-name-part>
            </tp:taxon-name><tp:taxon-authority>(Duponchel, 1844)</tp:taxon-authority><tp:nomenclature-citation-list><tp:nomenclature-citation><tp:taxon-name>
                  <tp:taxon-name-part taxon-name-part-type="genus" reg="Anacampsis">Anacampsis</tp:taxon-name-part>
                  <tp:taxon-name-part taxon-name-part-type="species" reg="tephritidella">tephritidella</tp:taxon-name-part>
                </tp:taxon-name><comment>Duponchel, 1844: 432</comment></tp:nomenclature-citation><tp:nomenclature-citation><tp:taxon-name>
                  <tp:taxon-name-part taxon-name-part-type="genus" reg="Gelechia">Gelechia</tp:taxon-name-part>
                  <tp:taxon-name-part taxon-name-part-type="species" reg="tephriditella">tephriditella</tp:taxon-name-part>
                </tp:taxon-name><comment>Herrich-Schäffer, 1854: 162, 178,</comment></tp:nomenclature-citation><tp:nomenclature-citation><tp:taxon-name>
                  <tp:taxon-name-part taxon-name-part-type="genus" reg="Gelechia"/>
                  <tp:taxon-name-part taxon-name-part-type="species" reg="tephriditella"/>
                </tp:taxon-name><comment>[no genus] <tp:taxon-name><tp:taxon-name-part taxon-name-part-type="genus" reg="Gelechia"/><tp:taxon-name-part taxon-name-part-type="species" reg="tephriditella">tephriditella</tp:taxon-name-part></tp:taxon-name> Herrich-Schäffer, 1853: pl. 69, figs 517, 518. </comment></tp:nomenclature-citation></tp:nomenclature-citation-list></tp:nomenclature><tp:treatment-sec sec-type="distribution" id="SECID0EP3BG"><title>Distribution.</title><p>Europe from France to Lower Volga (<xref ref-type="bibr" rid="B19">Huemer and Karsholt 1999</xref>) and western Kazakhstan (<xref ref-type="bibr" rid="B10">Caradja 1920</xref>), Omsk region (<xref ref-type="bibr" rid="B37">Ponomarenko and Knyazev 2020</xref>: 281) and Tuva Republic of Russia (<xref ref-type="bibr" rid="B4">Bidzilya 2005</xref>: 14).</p></tp:treatment-sec><ref-list><ref id="B19"><mixed-citation xmlns:xlink="http://www.w3.org/1999/xlink" xlink:type="simple"><person-group><name name-style="western"><surname>Huemer</surname><given-names>P</given-names></name><name name-style="western"><surname>Karsholt</surname><given-names>O</given-names></name></person-group> (<year>1999</year>) <tp:taxon-name><tp:taxon-name-part taxon-name-part-type="family">Gelechiidae</tp:taxon-name-part></tp:taxon-name> I (<tp:taxon-name><tp:taxon-name-part taxon-name-part-type="subfamily">Gelechiinae</tp:taxon-name-part></tp:taxon-name>: <tp:taxon-name><tp:taxon-name-part taxon-name-part-type="tribe">Teleiodini</tp:taxon-name-part></tp:taxon-name>, <tp:taxon-name><tp:taxon-name-part taxon-name-part-type="tribe">Gelechiini</tp:taxon-name-part></tp:taxon-name>). In: Huemer P, Karsholt O, Lyneborg L (Eds) Microlepidopera of Europe, 3: 1–356. Apollo Books, Stenstrup.</mixed-citation></ref><ref id="B10"><mixed-citation xmlns:xlink="http://www.w3.org/1999/xlink" xlink:type="simple"><person-group><name name-style="western"><surname>Caradja</surname><given-names>A</given-names></name></person-group> (<year>1920</year>) <article-title>Beitrag zur Kenntnis der geographischen Verbreitung der Microlepidopteren des palaearktischen Faunengebietes nebst Beschreibung neuer Formen. III. Teil.</article-title><source>Deutsche entomologische Zeitschrift Iris</source><volume>34</volume>: <fpage>75</fpage>–<lpage>179</lpage>.</mixed-citation></ref><ref id="B37"><mixed-citation xmlns:xlink="http://www.w3.org/1999/xlink" xlink:type="simple"><person-group><name name-style="western"><surname>Ponomarenko</surname><given-names>MG</given-names></name><name name-style="western"><surname>Knyazev</surname><given-names>SA</given-names></name></person-group> (<year>2020</year>) <article-title>On the fauna of Gelechiid Moths from the Omsk region.</article-title><source>Amurian Zoological Journal</source><volume>12</volume>(<issue>3</issue>): <fpage>275</fpage>–<lpage>285</lpage>. <ext-link xlink:href="10.33910/2686-9519-2020-12-3-275-285" ext-link-type="doi" xlink:type="simple">https://doi.org/10.33910/2686-9519-2020-12-3-275-285</ext-link> [in Russian]</mixed-citation></ref><ref id="B4"><mixed-citation xmlns:xlink="http://www.w3.org/1999/xlink" xlink:type="simple"><person-group><name name-style="western"><surname>Bidzilya</surname><given-names>O</given-names></name></person-group> (<year>2005</year>) <article-title>On the distribution of Gelechiid Moths (<tp:taxon-name><tp:taxon-name-part taxon-name-part-type="order">Lepidoptera</tp:taxon-name-part></tp:taxon-name>, <tp:taxon-name><tp:taxon-name-part taxon-name-part-type="family">Gelechiidae</tp:taxon-name-part></tp:taxon-name>) in Siberia. Contribution 2.</article-title><source>Proceedings of Zoological Museum of Kyiv Taras Shevchenko National University</source><volume>3</volume>: <fpage>7</fpage>–<lpage>19</lpage>. [in Russian]</mixed-citation></ref></ref-list></tp:taxon-treatment>
