# Supplementary material for: ﻿New species and new records of the genus Filatima Busck, 1939 (Lepidoptera, Gelechiidae) from Central Asia
Source: Zookeys. 2022 May 3;1099:87–110. doi: 10.3897/zookeys.1099.82530 (PMC9848853; doi:10.3897/zookeys.1099.82530)
Supplement: XML Treatment for Filatima zagulajevi [file zookeys.1099.82530-treatment24.xml]

<!DOCTYPE tp:taxon-treatment
  PUBLIC "-//TaxonX//DTD Taxonomic Treatment Publishing DTD v0 20100105//EN" "tax-treatment-NSO.dtd">
<tp:taxon-treatment xmlns:tp="http://www.plazi.org/taxpub"><tp:treatment-meta><kwd-group><label>Taxon classification</label><kwd>
                <named-content content-type="kingdom">Animalia</named-content>
              </kwd><kwd>
                <named-content content-type="order">Lepidoptera</named-content>
              </kwd><kwd>
                <named-content content-type="family">Gelechiidae</named-content>
              </kwd></kwd-group><mixed-citation publication-type="journal"><person-group><name><surname>Bidzilya</surname><given-names>Oleksiy</given-names></name><name><surname>Huemer</surname><given-names>Peter</given-names></name></person-group><article-title>﻿New species and new records of the genus <italic><tp:taxon-name><tp:taxon-name-part taxon-name-part-type="genus" reg="Filatima">Filatima</tp:taxon-name-part></tp:taxon-name></italic> Busck, 1939 (<tp:taxon-name><tp:taxon-name-part taxon-name-part-type="order">Lepidoptera</tp:taxon-name-part></tp:taxon-name>, <tp:taxon-name><tp:taxon-name-part taxon-name-part-type="family">Gelechiidae</tp:taxon-name-part></tp:taxon-name>) from Central Asia</article-title><source>Zookeys</source><day>03</day><month>05</month><year>2022</year><volume>1099</volume><fpage>87</fpage><lpage>110</lpage><pub-id pub-id-type="doi">10.3897/zookeys.1099.82530</pub-id></mixed-citation></tp:treatment-meta><tp:nomenclature><label>﻿</label><tp:taxon-name>
              <object-id xmlns:xlink="http://www.w3.org/1999/xlink" content-type="arpha" xlink:type="simple">88A6D771-B923-562C-AB07-C3F016612BBD</object-id>
              <tp:taxon-name-part taxon-name-part-type="genus" reg="Filatima">Filatima</tp:taxon-name-part>
              <tp:taxon-name-part taxon-name-part-type="species" reg="zagulajevi">zagulajevi</tp:taxon-name-part>
            </tp:taxon-name><tp:taxon-authority>Anikin &amp; Piskunov, 1996</tp:taxon-authority><xref ref-type="fig" rid="F8">Fig. 50</xref><tp:nomenclature-citation-list><tp:nomenclature-citation><tp:taxon-name>
                  <tp:taxon-name-part taxon-name-part-type="genus" reg="Filatima">Filatima</tp:taxon-name-part>
                  <tp:taxon-name-part taxon-name-part-type="species" reg="zagulajevi">zagulajevi</tp:taxon-name-part>
                </tp:taxon-name><comment>Anikin &amp; Piskunov, 1996: 175</comment></tp:nomenclature-citation></tp:nomenclature-citation-list></tp:nomenclature><tp:treatment-sec sec-type="distribution" id="SECID0EBFAI"><title>Distribution.</title><p>Russia: Lower Volga, South Ural (<xref ref-type="bibr" rid="B1">Anikin and Piskunov 1996</xref>: 175; <xref ref-type="bibr" rid="B32">Piskunov and Anikin 2005</xref>: 51; <xref ref-type="bibr" rid="B23">Junnilainen et al. 2010</xref>: 39), Kazakhstan (new record).</p></tp:treatment-sec><tp:treatment-sec sec-type="New record" id="SECID0ETFAI"><title>New record.</title><p>[Kazakhstan] • 1 ♀; Sopki Kokshetau near Tersakkan river; 4 Jun 1958; [genitalia slide number] 15/18, O. Bidzilya; M. Falkovitsh leg.; <named-content xmlns:xlink="http://www.w3.org/1999/xlink" content-type="dwc:institutional_code" xlink:title="Zoological Institute, Russian Academy of Sciences, Sankt-Petersburg, Russia" xlink:href="http://grbio.org/institution/zoological-institute-russian-academy-sciences" xlink:type="simple">ZIN</named-content>.</p></tp:treatment-sec><tp:treatment-sec><!--Section generated to contain objects referenced in tp:taxon-treatment.--><fig id="F8" position="float" orientation="portrait"><object-id xmlns:xlink="http://www.w3.org/1999/xlink" content-type="doi" xlink:type="simple">10.3897/zookeys.1099.82530.figures48-50</object-id><object-id xmlns:xlink="http://www.w3.org/1999/xlink" content-type="arpha" xlink:type="simple">AF1774FA-953B-5FA9-B31E-C17316E7F56C</object-id><label>Figures 48–50.</label><caption><p><italic><tp:taxon-name><tp:taxon-name-part taxon-name-part-type="genus" reg="Filatima">Filatima</tp:taxon-name-part></tp:taxon-name></italic> spp., female genitalia <bold>48, 49</bold><italic><tp:taxon-name><tp:taxon-name-part taxon-name-part-type="genus" reg="Filatima">Filatima</tp:taxon-name-part><tp:taxon-name-part taxon-name-part-type="species" reg="multicornuta">multicornuta</tp:taxon-name-part></tp:taxon-name></italic> Bidz. &amp; Nupp., Mongolia. <bold>48</bold> Gen. slide 50/22, <abbrev xmlns:xlink="http://www.w3.org/1999/xlink" xlink:title="Oleksiy Bidzilya" id="ABBRID0EQRAG" xlink:type="simple">OB</abbrev> 49 gen. slide 215/20, <abbrev xmlns:xlink="http://www.w3.org/1999/xlink" xlink:title="Oleksiy Bidzilya" id="ABBRID0EURAG" xlink:type="simple">OB</abbrev><bold>50</bold><italic><tp:taxon-name><tp:taxon-name-part taxon-name-part-type="genus" reg="Filatima">F.</tp:taxon-name-part><tp:taxon-name-part taxon-name-part-type="species" reg="zagulajevi">zagulajevi</tp:taxon-name-part></tp:taxon-name></italic> Anikin &amp; Piskunov, Kazakhstan, gen. slide 15/18, <abbrev xmlns:xlink="http://www.w3.org/1999/xlink" xlink:title="Oleksiy Bidzilya" id="ABBRID0EFSAG" xlink:type="simple">OB</abbrev>.</p></caption><graphic xmlns:xlink="http://www.w3.org/1999/xlink" xlink:href="zookeys-1099-087_article-82530__-g008.jpg" position="float" orientation="portrait" xlink:type="simple" id="oo_679876.jpg"><uri content-type="original_file" xlink:type="simple">https://binary.pensoft.net/fig/679876</uri></graphic></fig></tp:treatment-sec><ref-list><ref id="B1"><mixed-citation xmlns:xlink="http://www.w3.org/1999/xlink" xlink:type="simple"><person-group><name name-style="western"><surname>Anikin</surname><given-names>VV</given-names></name><name name-style="western"><surname>Piskunov</surname><given-names>VI</given-names></name></person-group> (<year>1996</year>) <article-title>New species of gelechiid moths from Saratov Province, Russia (<tp:taxon-name><tp:taxon-name-part taxon-name-part-type="order">Lepidoptera</tp:taxon-name-part></tp:taxon-name>, <tp:taxon-name><tp:taxon-name-part taxon-name-part-type="family">Gelechiidae</tp:taxon-name-part></tp:taxon-name>).</article-title><source>Zoosystematica Rossica</source><volume>4</volume>: <fpage>171</fpage>–<lpage>175</lpage>.</mixed-citation></ref><ref id="B32"><mixed-citation xmlns:xlink="http://www.w3.org/1999/xlink" xlink:type="simple"><person-group><name name-style="western"><surname>Piskunov</surname><given-names>VI</given-names></name><name name-style="western"><surname>Anikin</surname><given-names>VV</given-names></name></person-group> (<year>2005</year>) <article-title>Gelechiid Moth (<tp:taxon-name><tp:taxon-name-part taxon-name-part-type="order">Lepidoptera</tp:taxon-name-part></tp:taxon-name>, <tp:taxon-name><tp:taxon-name-part taxon-name-part-type="family">Gelechiidae</tp:taxon-name-part></tp:taxon-name>) of arid territory of Lower Volga region.</article-title><source>Entomological and Parasitological investigations in Volga Region</source><volume>4</volume>: <fpage>50</fpage>–<lpage>52</lpage>. [in Russian]</mixed-citation></ref><ref id="B23"><mixed-citation xmlns:xlink="http://www.w3.org/1999/xlink" xlink:type="simple"><person-group><name name-style="western"><surname>Junnilainen</surname><given-names>J</given-names></name><name name-style="western"><surname>Karsholt</surname><given-names>O</given-names></name><name name-style="western"><surname>Nupponen</surname><given-names>K</given-names></name><name name-style="western"><surname>Kaitila</surname><given-names>J-P</given-names></name><name name-style="western"><surname>Nupponen</surname><given-names>T</given-names></name><name name-style="western"><surname>Olschwang</surname><given-names>V</given-names></name></person-group> (<year>2010</year>) <article-title>The gelechiid fauna of the southern Ural Mountains, part II: list of recorded species with taxonomic notes (<tp:taxon-name><tp:taxon-name-part taxon-name-part-type="order">Lepidoptera</tp:taxon-name-part></tp:taxon-name>: <tp:taxon-name><tp:taxon-name-part taxon-name-part-type="family">Gelechiidae</tp:taxon-name-part></tp:taxon-name>).</article-title><source>Zootaxa</source><volume>2367</volume>(<issue>1</issue>): <fpage>1</fpage>–<lpage>68</lpage>. <ext-link xlink:href="10.11646/zootaxa.2367.1.1" ext-link-type="doi" xlink:type="simple">https://doi.org/10.11646/zootaxa.2367.1.1</ext-link></mixed-citation></ref></ref-list></tp:taxon-treatment>
